# Supplementary material for: Effects of Gut Microbiota and Metabolites on Heart Failure and Its Risk Factors: A Two-Sample Mendelian Randomization Study
Source: Front Nutr. 2022 Jun 20;9:899746. doi: 10.3389/fnut.2022.899746 (PMC9253861; doi:10.3389/fnut.2022.899746)
Supplement: Supplementary file 1 [file Data_Sheet_1.zip]

Archive with 5 entries (5 files):
- Supplementary Material/Supplementary File 1.xlsx
- Supplementary Material/Supplementary File 2.pdf
- Supplementary Material/Supplementary File 3.pdf
- Supplementary Material/Supplementary File 4.pdf
- Supplementary Material/Supplementary File 5.pdf
