# Supplementary material for: Effects of Gut Microbiota and Metabolites on Heart Failure and Its Risk Factors: A Two-Sample Mendelian Randomization Study
Source: Front Nutr. 2022 Jun 20;9:899746. doi: 10.3389/fnut.2022.899746 (PMC9253861; doi:10.3389/fnut.2022.899746)
Supplement: Supplementary file 1 [file Data_Sheet_1.zip › Supplementary Material/Supplementary File 1.xlsx]

## Sheet: Table S1
Table S1. genetic instrumental variables for gut microbiota and metabolites
Exposure	SNP	effect_allele.exposure	other_allele.exposure	beta	se	pval	samplesize
tyrosine	rs411604	G	A	0.203885	0.0355979	1.02e-08	2076
tyrosine	rs214267	G	C	0.218316	0.0446108	9.89e-07	2076
tyrosine	rs9517725	C	T	-0.277252	0.0571284	1.22e-06	2076
tyrosine	rs1865874	T	C	-0.17948	0.0378709	2.14e-06	2076
tyrosine	rs9931034	G	A	2.38044	0.512885	3.46e-06	2076
tyrosine	rs10420817	T	C	-0.220477	0.0489175	6.57e-06	2076
tyrosine	rs11598789	T	G	-0.358226	0.0800592	7.66e-06	2076
tyrosine	rs943427	T	G	0.55259	0.124023	8.37e-06	2076
tyrosine	rs904525	T	C	-0.154321	0.0348074	9.27e-06	2076
tyrosine	rs13125515	T	G	0.229222	0.0522132	1.13e-05	2076
tyrosine	rs10100603	G	A	0.226563	0.0520713	1.36e-05	2076
tyrosine	rs17153579	T	A	-0.599789	0.137936	1.37e-05	2076
tyrosine	rs1879655	T	G	-0.150527	0.0347523	1.48e-05	2076
tyrosine	rs2343144	A	T	-0.21415	0.0496895	1.63e-05	2076
tyrosine	rs10010987	A	G	0.167831	0.0391005	1.77e-05	2076
tyrosine	rs10969294	A	G	0.38406	0.0895077	1.78e-05	2076
tyrosine	rs13147561	G	A	-0.331387	0.0773818	1.85e-05	2076
tyrosine	rs9622979	G	A	0.795144	0.186579	2.03e-05	2076
tyrosine	rs4611259	A	C	0.284681	0.0671522	2.24e-05	2076
tyrosine	rs2834117	G	A	-0.209492	0.0494565	2.28e-05	2076
tyrosine	rs9524855	A	G	-0.172539	0.0408367	2.39e-05	2076
tyrosine	rs4469676	A	G	-0.141464	0.0335029	2.42e-05	2076
tyrosine	rs1945690	G	A	0.14252	0.0338778	2.59e-05	2076
tyrosine	rs12695959	C	A	0.168974	0.0402821	2.73e-05	2076
tyrosine	rs13253322	G	A	0.149033	0.0355498	2.76e-05	2076
tyrosine	rs775119	G	A	0.145096	0.0346507	2.82e-05	2076
tyrosine	rs10005099	C	A	0.207218	0.0497171	3.07e-05	2076
tyrosine	rs17662854	C	G	-0.47786	0.114675	3.09e-05	2076
tyrosine	rs1180105	C	A	0.182937	0.044004	3.22e-05	2076
tyrosine	rs7132173	T	G	-0.143962	0.0350244	3.95e-05	2076
tyrosine	rs11083866	G	A	-0.167276	0.0407519	4.05e-05	2076
tyrosine	rs17054357	C	A	0.171602	0.0419494	4.3e-05	2076
tyrosine	rs2190443	A	G	-0.250039	0.061235	4.44e-05	2076
tyrosine	rs2616459	T	G	-0.163103	0.040029	4.61e-05	2076
tyrosine	rs4788815	T	A	0.14948	0.036733	4.71e-05	2076
tyrosine	rs7146996	C	T	-0.156082	0.0384114	4.84e-05	2076
tyrosine	rs12524344	A	G	-0.399597	0.0983579	4.85e-05	2076
tyrosine	rs17458804	G	C	-0.210051	0.0517165	4.87e-05	2076
tryptophan	rs174574	C	A	0.167942	0.0357071	2.56e-06	2076
tryptophan	rs12601874	C	T	0.192346	0.0421342	4.99e-06	2076
tryptophan	rs12324479	G	A	0.171286	0.0378749	6.11e-06	2076
tryptophan	rs2585349	A	T	-0.315792	0.0709023	8.43e-06	2076
tryptophan	rs2581556	T	A	0.281651	0.0638864	1.04e-05	2076
tryptophan	rs17058746	C	T	0.223787	0.0516267	1.46e-05	2076
tryptophan	rs9840469	C	T	-0.149421	0.0348468	1.8e-05	2076
tryptophan	rs16949637	G	A	0.461475	0.107881	1.89e-05	2076
tryptophan	rs4417927	T	G	-0.147315	0.0349866	2.55e-05	2076
tryptophan	rs6828521	A	G	0.239235	0.0570544	2.75e-05	2076
tryptophan	rs7783134	T	A	0.169584	0.0404691	2.78e-05	2076
tryptophan	rs10746643	G	A	0.224786	0.0539621	3.1e-05	2076
tryptophan	rs2905309	T	C	-0.155799	0.0375539	3.34e-05	2076
tryptophan	rs193585	G	A	0.488855	0.117903	3.38e-05	2076
tryptophan	rs16831527	C	T	1.41967	0.342946	3.48e-05	2076
tryptophan	rs4798721	C	T	-0.161997	0.0391339	3.48e-05	2076
tryptophan	rs12753039	C	T	-0.228765	0.0553722	3.61e-05	2076
tryptophan	rs6596699	C	T	-0.248616	0.0602491	3.68e-05	2076
tryptophan	rs2441756	G	A	-0.147404	0.0357688	3.77e-05	2076
tryptophan	rs1123080	T	C	-0.194433	0.0471839	3.78e-05	2076
tryptophan	rs12135013	T	G	0.20361	0.0495001	3.9e-05	2076
tryptophan	rs1538178	T	C	-0.137518	0.0334546	3.95e-05	2076
tryptophan	rs7106523	T	A	-0.64969	0.158152	3.99e-05	2076
tryptophan	rs4672791	G	A	0.14217	0.0346306	4.04e-05	2076
tryptophan	rs948221	C	T	0.179165	0.0437292	4.18e-05	2076
tryptophan	rs17320372	C	T	-0.160423	0.0392263	4.32e-05	2076
tryptophan	rs12598188	A	C	-0.294339	0.0721484	4.51e-05	2076
tryptophan	rs2208087	A	G	0.146223	0.0358864	4.61e-05	2076
tryptophan	rs7806810	C	G	-0.14033	0.0345284	4.82e-05	2076
tryptophan	rs12055109	C	T	0.205735	0.0506847	4.93e-05	2076
trimethylamine_N_oxide	rs2703228	C	G	-0.216537	0.0410001	1.28e-07	2076
trimethylamine_N_oxide	rs3935570	G	T	-0.22712	0.0432973	1.56e-07	2076
trimethylamine_N_oxide	rs692588	A	G	2.79397	0.576651	1.27e-06	2076
trimethylamine_N_oxide	rs13236413	C	T	0.408223	0.0862869	2.23e-06	2076
trimethylamine_N_oxide	rs12221306	A	T	-0.157561	0.0345298	5.04e-06	2076
trimethylamine_N_oxide	rs4846884	C	A	-0.210836	0.0466459	6.19e-06	2076
trimethylamine_N_oxide	rs7302178	A	G	0.237074	0.0525337	6.4e-06	2076
trimethylamine_N_oxide	rs16917161	T	A	0.261652	0.0590053	9.23e-06	2076
trimethylamine_N_oxide	rs2721876	A	G	0.165054	0.0373915	1.01e-05	2076
trimethylamine_N_oxide	rs1446554	A	G	-0.207506	0.0470925	1.05e-05	2076
trimethylamine_N_oxide	rs17131718	C	T	-0.258756	0.0591637	1.22e-05	2076
trimethylamine_N_oxide	rs550915	A	C	0.27016	0.062039	1.33e-05	2076
trimethylamine_N_oxide	rs4811626	C	T	0.15363	0.035476	1.49e-05	2076
trimethylamine_N_oxide	rs422576	G	A	0.307915	0.0712585	1.55e-05	2076
trimethylamine_N_oxide	rs8016345	T	A	0.187805	0.043554	1.62e-05	2076
trimethylamine_N_oxide	rs11098315	C	T	0.189416	0.0439662	1.65e-05	2076
trimethylamine_N_oxide	rs7018973	C	T	0.348407	0.0811057	1.74e-05	2076
trimethylamine_N_oxide	rs7298875	C	T	0.25033	0.058336	1.78e-05	2076
trimethylamine_N_oxide	rs12379588	T	C	-0.934448	0.218114	1.83e-05	2076
trimethylamine_N_oxide	rs11625777	T	C	-0.170376	0.0398242	1.88e-05	2076
trimethylamine_N_oxide	rs13212146	C	G	-0.586786	0.137257	1.91e-05	2076
trimethylamine_N_oxide	rs17045040	G	A	-0.280847	0.0658512	2e-05	2076
trimethylamine_N_oxide	rs390258	A	G	0.186333	0.043792	2.09e-05	2076
trimethylamine_N_oxide	rs7944382	C	A	0.19896	0.0471099	2.41e-05	2076
trimethylamine_N_oxide	rs7953354	T	C	0.243226	0.0577524	2.54e-05	2076
trimethylamine_N_oxide	rs528224	A	T	-0.259304	0.061658	2.6e-05	2076
trimethylamine_N_oxide	rs9409657	C	T	-0.30319	0.0725926	2.96e-05	2076
trimethylamine_N_oxide	rs4685442	A	G	0.210175	0.0503756	3.02e-05	2076
trimethylamine_N_oxide	rs1737681	T	C	-0.137443	0.0330607	3.22e-05	2076
trimethylamine_N_oxide	rs1337398	G	C	-0.298208	0.0717501	3.24e-05	2076
trimethylamine_N_oxide	rs6035892	A	C	0.205167	0.0494152	3.3e-05	2076
trimethylamine_N_oxide	rs7243722	A	T	0.32714	0.0788072	3.31e-05	2076
trimethylamine_N_oxide	rs12131532	A	T	0.289237	0.0697348	3.36e-05	2076
trimethylamine_N_oxide	rs3799563	C	T	0.145292	0.035051	3.4e-05	2076
trimethylamine_N_oxide	rs6077980	C	A	0.141454	0.0341554	3.45e-05	2076
trimethylamine_N_oxide	rs2243972	G	C	0.490135	0.118435	3.5e-05	2076
trimethylamine_N_oxide	rs8110533	G	T	-0.542097	0.131297	3.65e-05	2076
trimethylamine_N_oxide	rs12116428	C	T	-0.483532	0.117258	3.73e-05	2076
trimethylamine_N_oxide	rs17811040	G	A	-0.153505	0.0372495	3.77e-05	2076
trimethylamine_N_oxide	rs10104412	A	T	0.205715	0.0499623	3.83e-05	2076
trimethylamine_N_oxide	rs8090864	A	G	-0.561899	0.136474	3.83e-05	2076
trimethylamine_N_oxide	rs11583422	G	C	0.536506	0.13039	3.88e-05	2076
trimethylamine_N_oxide	rs13097605	C	T	0.154461	0.037579	3.95e-05	2076
trimethylamine_N_oxide	rs10873474	G	A	0.23757	0.0578519	4.02e-05	2076
trimethylamine_N_oxide	rs10003933	A	T	-0.210556	0.0512747	4.02e-05	2076
trimethylamine_N_oxide	rs12443031	C	T	3.03571	0.739558	4.05e-05	2076
trimethylamine_N_oxide	rs7522157	C	T	0.150641	0.0367294	4.11e-05	2076
trimethylamine_N_oxide	rs17526983	G	A	0.466763	0.113854	4.14e-05	2076
trimethylamine_N_oxide	rs2001146	T	C	0.300055	0.0732134	4.16e-05	2076
trimethylamine_N_oxide	rs4324493	A	G	-0.146801	0.0358316	4.19e-05	2076
trimethylamine_N_oxide	rs6974263	A	C	-0.138888	0.0339361	4.27e-05	2076
trimethylamine_N_oxide	rs1538291	C	T	0.183206	0.0447687	4.27e-05	2076
trimethylamine_N_oxide	rs6656519	T	G	0.181693	0.0444511	4.36e-05	2076
trimethylamine_N_oxide	rs2415847	G	A	-0.16804	0.0413527	4.83e-05	2076
trimethylamine_N_oxide	rs10870302	G	T	-0.140156	0.0345422	4.96e-05	2076
trimethylamine_N_oxide	rs10877835	C	A	-0.225307	0.0555289	4.96e-05	2076
serotonin	rs11204524	G	C	0.299063	0.0586596	3.43e-07	2076
serotonin	rs10761071	T	A	0.210134	0.0441742	1.97e-06	2076
serotonin	rs2862078	C	T	-0.163884	0.0356604	4.31e-06	2076
serotonin	rs17745202	G	A	0.221754	0.0482926	4.39e-06	2076
serotonin	rs16848753	A	G	-0.212999	0.0470871	6.08e-06	2076
serotonin	rs2014998	G	A	-0.172511	0.0387966	8.73e-06	2076
serotonin	rs11715386	C	T	-0.240946	0.0542562	8.96e-06	2076
serotonin	rs6908341	A	G	-0.252501	0.056859	8.96e-06	2076
serotonin	rs17824783	T	A	-0.21962	0.0498644	1.06e-05	2076
serotonin	rs1605886	G	A	0.234035	0.0532587	1.11e-05	2076
serotonin	rs10766583	G	C	0.156235	0.0356131	1.15e-05	2076
serotonin	rs9425892	T	C	1.00187	0.229686	1.29e-05	2076
serotonin	rs11190930	T	C	0.359909	0.0825909	1.31e-05	2076
serotonin	rs11588405	T	C	-0.532878	0.122469	1.35e-05	2076
serotonin	rs9574944	T	A	0.205212	0.0472711	1.42e-05	2076
serotonin	rs6506807	A	C	-0.49316	0.113867	1.48e-05	2076
serotonin	rs7042406	A	T	0.1751	0.0404371	1.49e-05	2076
serotonin	rs17199220	G	A	-0.35366	0.0830938	2.08e-05	2076
serotonin	rs2112917	C	T	0.183193	0.0430465	2.08e-05	2076
serotonin	rs11891674	C	T	0.411029	0.096846	2.19e-05	2076
serotonin	rs6133154	T	A	2.01936	0.477419	2.34e-05	2076
serotonin	rs4565953	G	A	0.484787	0.114786	2.41e-05	2076
serotonin	rs6862721	G	A	-0.20671	0.0490845	2.54e-05	2076
serotonin	rs12119046	T	G	-0.143519	0.0341076	2.58e-05	2076
serotonin	rs10839219	G	A	-0.155965	0.0372802	2.87e-05	2076
serotonin	rs6956444	A	G	-0.38403	0.0919815	2.98e-05	2076
serotonin	rs480789	C	T	0.190162	0.0456357	3.09e-05	2076
serotonin	rs2869496	A	T	0.141193	0.034066	3.4e-05	2076
serotonin	rs729341	G	T	-0.255851	0.0618366	3.51e-05	2076
serotonin	rs17679280	G	C	-0.163078	0.0395065	3.66e-05	2076
serotonin	rs4075894	T	G	-0.256663	0.0622827	3.77e-05	2076
serotonin	rs10004639	G	T	-0.170821	0.0415273	3.9e-05	2076
serotonin	rs6782115	A	G	-0.142212	0.0346082	3.97e-05	2076
serotonin	rs2795903	G	T	0.314341	0.0765938	4.06e-05	2076
serotonin	rs6983189	G	A	0.151866	0.0371316	4.31e-05	2076
serotonin	rs12830228	T	C	0.239251	0.058601	4.45e-05	2076
serotonin	rs1827493	A	C	0.141278	0.0346612	4.58e-05	2076
serotonin	rs17724885	A	G	-0.265858	0.065228	4.59e-05	2076
serotonin	rs12880863	C	A	0.342856	0.0841698	4.63e-05	2076
serotonin	rs11208797	T	C	-0.14693	0.0361084	4.72e-05	2076
serotonin	rs6552930	G	A	0.232246	0.0571089	4.77e-05	2076
serotonin	rs2277276	A	G	-1.60846	0.395912	4.85e-05	2076
serotonin	rs17395155	C	T	-0.168675	0.0415793	4.98e-05	2076
serotonin	rs2720107	T	C	-0.243136	0.0599442	4.99e-05	2076
propionic acid	rs11132322	C	T	-0.20922	0.0431185	1.22e-06	2076
propionic acid	rs17479559	A	G	1.1759	0.259246	5.74e-06	2076
propionic acid	rs6766313	C	T	1.41495	0.316033	7.56e-06	2076
propionic acid	rs13438383	C	T	0.441213	0.100217	1.07e-05	2076
propionic acid	rs9474270	G	A	-0.233395	0.0536222	1.35e-05	2076
propionic acid	rs11050033	G	T	0.169902	0.0397648	1.93e-05	2076
propionic acid	rs2270870	G	A	-0.183914	0.0433303	2.19e-05	2076
propionic acid	rs11869187	G	C	-0.172826	0.0409309	2.42e-05	2076
propionic acid	rs4821092	T	C	0.335774	0.0797901	2.57e-05	2076
propionic acid	rs17564192	G	A	0.366264	0.0872192	2.68e-05	2076
propionic acid	rs11648297	C	T	0.314704	0.0751301	2.8e-05	2076
propionic acid	rs11872870	C	T	-0.197802	0.0473602	2.96e-05	2076
propionic acid	rs4078382	G	C	-0.181759	0.0435856	3.04e-05	2076
propionic acid	rs2289746	C	T	0.173658	0.0416468	3.05e-05	2076
propionic acid	rs1157673	G	T	-0.175954	0.0422652	3.14e-05	2076
propionic acid	rs2197742	C	A	-0.20579	0.0498486	3.65e-05	2076
propionic acid	rs96358	G	A	0.168996	0.0410315	3.81e-05	2076
propionic acid	rs11758431	G	A	0.756279	0.183648	3.82e-05	2076
propionic acid	rs9494311	T	C	0.184745	0.0448912	3.87e-05	2076
propionic acid	rs6482706	A	G	-0.94747	0.231306	4.2e-05	2076
propionic acid	rs1159957	C	T	-0.340764	0.083477	4.46e-05	2076
propionic acid	rs739513	C	T	-0.257491	0.0630811	4.47e-05	2076
propionic acid	rs5017592	G	A	0.237378	0.0582299	4.57e-05	2076
propionic acid	rs7936879	A	G	-0.224866	0.0552022	4.63e-05	2076
phenylalanine	rs638284	A	G	-1.16201	0.212558	4.58e-08	2076
phenylalanine	rs2039970	T	C	-0.190289	0.0377765	4.72e-07	2076
phenylalanine	rs348688	A	C	-0.17951	0.0357185	5.02e-07	2076
phenylalanine	rs12743504	G	A	-0.439416	0.0913747	1.52e-06	2076
phenylalanine	rs11591584	G	A	-0.165592	0.0345578	1.65e-06	2076
phenylalanine	rs4841005	A	G	0.165291	0.0349527	2.26e-06	2076
phenylalanine	rs9822723	A	G	-0.299566	0.0646897	3.64e-06	2076
phenylalanine	rs7047189	G	C	0.186269	0.0411295	5.93e-06	2076
phenylalanine	rs12280639	C	A	-0.252195	0.0575939	1.19e-05	2076
phenylalanine	rs1596144	G	A	0.295226	0.0679985	1.41e-05	2076
phenylalanine	rs7150029	T	C	-0.180953	0.0419277	1.59e-05	2076
phenylalanine	rs6941107	G	A	-0.595286	0.138287	1.67e-05	2076
phenylalanine	rs4896970	A	G	2.33601	0.543915	1.75e-05	2076
phenylalanine	rs1133847	T	C	0.150949	0.0351693	1.77e-05	2076
phenylalanine	rs7418357	G	A	-0.159073	0.0375877	2.32e-05	2076
phenylalanine	rs10012165	T	C	-0.232685	0.0550385	2.36e-05	2076
phenylalanine	rs719596	T	C	-0.546341	0.129315	2.39e-05	2076
phenylalanine	rs1953462	G	A	-0.166667	0.0394874	2.43e-05	2076
phenylalanine	rs687088	C	T	-0.17233	0.0408595	2.47e-05	2076
phenylalanine	rs10188503	C	A	0.169156	0.0401724	2.55e-05	2076
phenylalanine	rs11016033	A	T	0.179951	0.042864	2.69e-05	2076
phenylalanine	rs1865874	T	C	-0.157657	0.0377008	2.89e-05	2076
phenylalanine	rs6755207	C	T	-0.353505	0.0845988	2.93e-05	2076
phenylalanine	rs772657	A	T	0.187038	0.0447821	2.96e-05	2076
phenylalanine	rs13278634	T	C	0.210933	0.0506736	3.15e-05	2076
phenylalanine	rs1874853	A	G	-0.156135	0.0376072	3.3e-05	2076
phenylalanine	rs2043450	G	A	0.222981	0.0539259	3.55e-05	2076
phenylalanine	rs9471643	G	C	-0.170627	0.0413318	3.66e-05	2076
phenylalanine	rs10066318	A	G	-0.314955	0.0763863	3.74e-05	2076
phenylalanine	rs17106132	C	T	0.341815	0.0830599	3.87e-05	2076
phenylalanine	rs11109097	T	C	-0.156059	0.0379337	3.89e-05	2076
phenylalanine	rs10222597	C	T	0.241794	0.0589349	4.08e-05	2076
phenylalanine	rs6481877	C	G	0.215964	0.052645	4.09e-05	2076
phenylalanine	rs2196038	G	A	-0.249707	0.060912	4.14e-05	2076
phenylalanine	rs11159592	C	A	-0.152724	0.0373613	4.36e-05	2076
phenylalanine	rs206500	T	C	-0.265399	0.0649283	4.36e-05	2076
phenylalanine	rs2002559	A	T	-0.623534	0.152876	4.53e-05	2076
phenylalanine	rs12026938	G	A	0.289345	0.0711317	4.75e-05	2076
phenylalanine	rs381312	G	C	-0.175954	0.0433795	4.99e-05	2076
kynurenin	rs893468	C	T	-0.299833	0.0534671	2.05e-08	2076
kynurenin	rs12931876	T	C	0.230486	0.0481566	1.7e-06	2076
kynurenin	rs7333033	C	A	0.179767	0.0379813	2.21e-06	2076
kynurenin	rs9373952	T	C	0.186583	0.0404259	3.92e-06	2076
kynurenin	rs17696621	T	C	-0.197688	0.0431385	4.59e-06	2076
kynurenin	rs1535135	C	T	-0.212469	0.0469111	5.92e-06	2076
kynurenin	rs276125	T	C	-0.170145	0.0375682	5.93e-06	2076
kynurenin	rs16854526	T	G	-0.24355	0.0540091	6.5e-06	2076
kynurenin	rs17145367	A	G	0.401604	0.0895906	7.37e-06	2076
kynurenin	rs2095108	C	T	-0.189462	0.0425295	8.4e-06	2076
kynurenin	rs11701784	A	G	1.42885	0.322422	9.35e-06	2076
kynurenin	rs1689872	G	C	-0.171188	0.0387316	9.88e-06	2076
kynurenin	rs7249829	A	G	-0.168267	0.0380892	9.98e-06	2076
kynurenin	rs1534399	A	G	-0.210843	0.047852	1.05e-05	2076
kynurenin	rs6571396	G	T	-0.164555	0.0373724	1.07e-05	2076
kynurenin	rs12906090	A	G	0.496295	0.113491	1.23e-05	2076
kynurenin	rs13399896	A	G	0.288342	0.0668522	1.61e-05	2076
kynurenin	rs10043050	A	G	0.163764	0.0381354	1.75e-05	2076
kynurenin	rs12712441	A	G	-0.17639	0.0413427	1.99e-05	2076
kynurenin	rs8099286	A	C	0.17037	0.0401084	2.16e-05	2076
kynurenin	rs2033562	C	G	0.163029	0.0383834	2.16e-05	2076
kynurenin	rs9462016	C	A	-0.454086	0.107298	2.32e-05	2076
kynurenin	rs699165	G	A	-0.181176	0.0428665	2.37e-05	2076
kynurenin	rs13167723	G	A	-0.2552	0.0605367	2.49e-05	2076
kynurenin	rs11900926	A	C	-0.382035	0.0907922	2.58e-05	2076
kynurenin	rs9880806	C	T	-0.15682	0.0373476	2.68e-05	2076
kynurenin	rs340117	G	A	-0.623395	0.148846	2.81e-05	2076
kynurenin	rs6896438	G	C	0.163043	0.03895	2.84e-05	2076
kynurenin	rs1940436	C	T	-0.170159	0.0407741	3e-05	2076
kynurenin	rs17592068	C	T	0.315035	0.0755723	3.06e-05	2076
kynurenin	rs17828560	G	A	-0.247185	0.0594384	3.2e-05	2076
kynurenin	rs2414189	C	T	0.960953	0.231699	3.36e-05	2076
kynurenin	rs9899007	G	T	-0.249256	0.0601409	3.41e-05	2076
kynurenin	rs9371068	G	A	0.153339	0.0370031	3.41e-05	2076
kynurenin	rs6544442	G	A	0.17383	0.0419554	3.42e-05	2076
kynurenin	rs1546290	G	A	0.361485	0.0876383	3.71e-05	2076
kynurenin	rs3923053	G	A	-0.164897	0.0399844	3.72e-05	2076
kynurenin	rs11597005	A	G	0.283884	0.0690017	3.89e-05	2076
kynurenin	rs17135638	G	A	0.479407	0.116685	3.98e-05	2076
kynurenin	rs6898729	G	A	-0.464747	0.11319	4.03e-05	2076
kynurenin	rs11228830	G	A	0.307479	0.0749063	4.05e-05	2076
kynurenin	rs7608411	G	A	0.521522	0.127483	4.3e-05	2076
kynurenin	rs4273102	T	C	-0.312465	0.0764748	4.39e-05	2076
kynurenin	rs7563569	C	A	0.15092	0.0369577	4.43e-05	2076
kynurenin	rs1408879	T	C	0.439355	0.107959	4.71e-05	2076
kynurenin	rs986974	T	C	0.200668	0.0494246	4.91e-05	2076
kynurenin	rs9548658	G	A	0.246565	0.0607844	4.98e-05	2076
glutamate	rs1859294	G	C	0.215208	0.044961	1.7e-06	2076
glutamate	rs4524199	C	T	0.204289	0.0428454	1.86e-06	2076
glutamate	rs9518259	A	G	0.176991	0.0387533	4.94e-06	2076
glutamate	rs211215	A	G	0.173496	0.0382092	5.61e-06	2076
glutamate	rs17085064	T	C	0.161007	0.0355493	5.92e-06	2076
glutamate	rs11024326	A	G	-0.265192	0.0591069	7.23e-06	2076
glutamate	rs12000260	T	G	0.222157	0.0496348	7.61e-06	2076
glutamate	rs13165648	A	C	0.240422	0.054055	8.68e-06	2076
glutamate	rs707123	T	G	-0.159265	0.0367309	1.45e-05	2076
glutamate	rs13195420	G	A	0.266898	0.0625834	2e-05	2076
glutamate	rs7705221	A	G	-0.210703	0.0499859	2.5e-05	2076
glutamate	rs1911681	A	T	0.148962	0.035403	2.58e-05	2076
glutamate	rs13148365	C	T	0.195107	0.0467377	2.99e-05	2076
glutamate	rs4935104	T	C	-0.200488	0.0481528	3.13e-05	2076
glutamate	rs11679311	T	C	0.153351	0.037042	3.47e-05	2076
glutamate	rs12680447	C	T	-0.292332	0.0707832	3.63e-05	2076
glutamate	rs16854007	C	T	-0.325978	0.0793837	4.02e-05	2076
glutamate	rs9556310	C	T	-0.157821	0.0385786	4.3e-05	2076
glutamate	rs3772295	T	G	-0.169249	0.0415172	4.57e-05	2076
glutamate	rs17650599	T	C	-0.316253	0.0776478	4.64e-05	2076
glutamate	rs1242933	A	G	-0.165082	0.0405532	4.69e-05	2076
glutamate	rs12671572	G	C	-1.5283	0.375668	4.74e-05	2076
glutamate	rs7921086	A	G	-0.497828	0.122577	4.88e-05	2076
choline	rs2408564	A	G	-0.249124	0.0516469	1.41e-06	2076
choline	rs9599459	A	T	-1.01541	0.216489	2.73e-06	2076
choline	rs4008155	C	T	0.215446	0.0467316	4.02e-06	2076
choline	rs12444044	A	G	-0.36411	0.080297	5.77e-06	2076
choline	rs10819950	A	G	0.207834	0.0462358	6.95e-06	2076
choline	rs10826197	C	A	0.151452	0.0339488	8.15e-06	2076
choline	rs10098425	A	G	0.458636	0.103259	8.93e-06	2076
choline	rs9314081	G	A	0.527774	0.119554	1.01e-05	2076
choline	rs10762269	G	A	0.169001	0.038578	1.18e-05	2076
choline	rs16938029	T	C	0.281845	0.0657492	1.81e-05	2076
choline	rs10338	A	G	0.202229	0.0472086	1.84e-05	2076
choline	rs3733725	G	A	-0.197729	0.0463722	2.01e-05	2076
choline	rs4429580	G	A	0.250751	0.0588123	2.01e-05	2076
choline	rs927811	A	C	-0.164524	0.0388083	2.24e-05	2076
choline	rs11630160	G	A	-0.199124	0.0470475	2.31e-05	2076
choline	rs13398317	T	C	0.202876	0.0484277	2.8e-05	2076
choline	rs1867837	T	C	0.421258	0.10072	2.88e-05	2076
choline	rs7834685	C	A	0.175845	0.0421119	2.97e-05	2076
choline	rs1868767	A	G	1.84416	0.442421	3.07e-05	2076
choline	rs785857	G	A	-0.148202	0.0356476	3.22e-05	2076
choline	rs7775235	A	G	0.168738	0.0406899	3.37e-05	2076
choline	rs7850837	T	C	-0.142489	0.0344666	3.56e-05	2076
choline	rs2167267	G	T	0.296423	0.0719571	3.8e-05	2076
choline	rs10758216	G	C	0.141155	0.0343865	4.04e-05	2076
choline	rs2201409	A	G	0.178391	0.0436188	4.32e-05	2076
choline	rs9463493	G	A	-0.157855	0.03863	4.38e-05	2076
choline	rs6467883	A	G	-0.208167	0.0511491	4.71e-05	2076
choline	rs11242519	G	A	0.209951	0.0516079	4.74e-05	2076
choline	rs16904654	A	T	-0.490982	0.120731	4.77e-05	2076
carnitine	rs1171617	T	G	-0.417521	0.0396267	5.87e-26	2076
carnitine	rs9879988	A	G	0.239135	0.046672	3e-07	2076
carnitine	rs6959875	G	A	0.270154	0.0546209	7.58e-07	2076
carnitine	rs6108228	T	G	-0.175224	0.0372539	2.56e-06	2076
carnitine	rs274554	C	T	-0.210812	0.0460423	4.68e-06	2076
carnitine	rs11733138	G	A	0.225106	0.0497689	6.1e-06	2076
carnitine	rs562672	T	C	-0.233674	0.0521356	7.39e-06	2076
carnitine	rs4656852	T	C	-0.507554	0.113868	8.3e-06	2076
carnitine	rs7606454	C	T	0.234925	0.053084	9.62e-06	2076
carnitine	rs497281	C	A	0.181564	0.041524	1.23e-05	2076
carnitine	rs9836934	G	T	-0.196864	0.0451078	1.28e-05	2076
carnitine	rs6856402	G	A	-0.147013	0.0339659	1.5e-05	2076
carnitine	rs3807852	G	A	0.171501	0.0400392	1.84e-05	2076
carnitine	rs7203840	C	G	-0.14746	0.0347223	2.17e-05	2076
carnitine	rs731034	T	C	0.198076	0.0470203	2.52e-05	2076
carnitine	rs2053244	T	G	0.146219	0.0347456	2.57e-05	2076
carnitine	rs13400794	T	A	0.182997	0.0435607	2.66e-05	2076
carnitine	rs7406506	G	A	-0.208534	0.0499205	2.95e-05	2076
carnitine	rs6043753	A	G	-0.147863	0.0355228	3.15e-05	2076
carnitine	rs11658572	T	C	0.235894	0.0566945	3.17e-05	2076
carnitine	rs17488979	T	C	1.50099	0.36101	3.21e-05	2076
carnitine	rs10484239	C	A	0.212046	0.0510849	3.31e-05	2076
carnitine	rs17836364	G	A	-0.734416	0.177275	3.43e-05	2076
carnitine	rs599951	C	T	-0.174782	0.0422383	3.5e-05	2076
carnitine	rs7076851	A	G	-0.509061	0.123028	3.51e-05	2076
carnitine	rs2925002	C	T	-0.141443	0.034483	4.1e-05	2076
carnitine	rs2296148	C	T	0.401741	0.0981892	4.29e-05	2076
carnitine	rs3798408	C	T	0.771549	0.189689	4.75e-05	2076
carnitine	rs13375160	T	C	0.192181	0.0472706	4.79e-05	2076
betaine	rs6862283	T	C	-0.192604	0.0361038	9.57e-08	2076
betaine	rs11742447	C	T	0.245998	0.0505991	1.16e-06	2076
betaine	rs11224038	C	T	-1.21068	0.250897	1.4e-06	2076
betaine	rs10817686	T	C	0.456095	0.0952419	1.68e-06	2076
betaine	rs10786317	A	G	-0.158004	0.0345217	4.72e-06	2076
betaine	rs1868264	A	G	0.192036	0.0420371	4.92e-06	2076
betaine	rs2879414	A	G	-0.152593	0.0334364	5.03e-06	2076
betaine	rs10178297	T	C	0.206804	0.0459402	6.74e-06	2076
betaine	rs11030909	C	A	-0.288461	0.0643217	7.3e-06	2076
betaine	rs2087307	T	G	-0.171974	0.0386549	8.63e-06	2076
betaine	rs1328452	G	A	0.216749	0.0501327	1.54e-05	2076
betaine	rs7333859	G	A	0.177134	0.0410295	1.58e-05	2076
betaine	rs17099954	A	G	0.144705	0.0335464	1.61e-05	2076
betaine	rs7449492	G	C	0.156545	0.0364159	1.72e-05	2076
betaine	rs17606892	C	T	0.229368	0.0534789	1.8e-05	2076
betaine	rs6956293	T	C	-0.16973	0.0396827	1.89e-05	2076
betaine	rs8115215	G	C	2.22514	0.523711	2.15e-05	2076
betaine	rs182165	A	T	-0.171199	0.0403386	2.2e-05	2076
betaine	rs11615707	A	T	-0.216045	0.0509423	2.23e-05	2076
betaine	rs9627239	C	T	-0.21446	0.0506379	2.28e-05	2076
betaine	rs2279534	A	C	0.38085	0.090164	2.4e-05	2076
betaine	rs298468	G	A	0.227498	0.0539128	2.45e-05	2076
betaine	rs7724650	G	A	0.162331	0.0384755	2.45e-05	2076
betaine	rs17392456	T	C	-0.52363	0.124328	2.53e-05	2076
betaine	rs1219426	T	C	-0.458701	0.109545	2.82e-05	2076
betaine	rs7465394	A	G	-0.156095	0.0373504	2.93e-05	2076
betaine	rs10928063	A	G	0.14871	0.0356407	3.01e-05	2076
betaine	rs3948659	A	G	-0.51642	0.1239	3.07e-05	2076
betaine	rs1923415	G	A	0.218886	0.0528556	3.45e-05	2076
betaine	rs10081	C	T	0.26881	0.0653775	3.93e-05	2076
betaine	rs1909823	T	C	0.431784	0.105051	3.95e-05	2076
betaine	rs12366073	G	C	0.996822	0.242909	4.07e-05	2076
betaine	rs12637363	C	T	0.281823	0.0687086	4.1e-05	2076
betaine	rs17351871	G	C	0.398049	0.097135	4.17e-05	2076
betaine	rs7075837	G	A	0.148377	0.0362265	4.21e-05	2076
betaine	rs7250261	G	C	0.174127	0.0426221	4.4e-05	2076
betaine	rs13006343	C	T	0.280403	0.0687632	4.55e-05	2076
betaine	rs2305457	C	T	-0.160352	0.0394588	4.83e-05	2076
betaine	rs2703825	C	A	0.229804	0.0565907	4.89e-05	2076
betaine	rs358538	A	G	0.456	0.102	7.86e-06	2076
betaine	rs6805982	A	T	-0.316537	0.0779962	4.94e-05	2076
beta_hydroxybutyric acid	rs10496767	T	C	0.200447	0.0445033	6.67e-06	2076
beta_hydroxybutyric acid	rs11676084	G	A	-0.211276	0.0469435	6.77e-06	2076
beta_hydroxybutyric acid	rs12989808	A	G	0.320535	0.0714872	7.33e-06	2076
beta_hydroxybutyric acid	rs17801569	G	A	-0.262367	0.0593487	9.83e-06	2076
beta_hydroxybutyric acid	rs2899666	T	C	0.181406	0.0411266	1.03e-05	2076
beta_hydroxybutyric acid	rs12598965	G	A	-0.165082	0.0375166	1.08e-05	2076
beta_hydroxybutyric acid	rs2504282	A	G	-0.432056	0.0986427	1.19e-05	2076
beta_hydroxybutyric acid	rs7197819	A	G	0.187909	0.0430819	1.29e-05	2076
beta_hydroxybutyric acid	rs4821155	G	C	0.172715	0.0396038	1.29e-05	2076
beta_hydroxybutyric acid	rs12379038	A	G	-0.855799	0.196532	1.33e-05	2076
beta_hydroxybutyric acid	rs1006553	C	T	0.165115	0.0381511	1.51e-05	2076
beta_hydroxybutyric acid	rs1860192	T	C	-0.194818	0.0450644	1.54e-05	2076
beta_hydroxybutyric acid	rs13111690	C	T	0.290509	0.067344	1.6e-05	2076
beta_hydroxybutyric acid	rs4841760	A	G	-1.67003	0.389819	1.83e-05	2076
beta_hydroxybutyric acid	rs16950515	T	G	0.377802	0.0887408	2.07e-05	2076
beta_hydroxybutyric acid	rs4463400	C	T	-0.209751	0.0495568	2.31e-05	2076
beta_hydroxybutyric acid	rs1866771	C	T	0.160603	0.0379642	2.33e-05	2076
beta_hydroxybutyric acid	rs12470874	C	T	0.251571	0.0604255	3.14e-05	2076
beta_hydroxybutyric acid	rs7627359	C	T	-0.202356	0.0488495	3.44e-05	2076
beta_hydroxybutyric acid	rs13391128	A	G	0.232312	0.0561516	3.52e-05	2076
beta_hydroxybutyric acid	rs7912179	C	T	-1.25672	0.305441	3.88e-05	2076
beta_hydroxybutyric acid	rs2715338	G	C	-0.3061	0.0749135	4.39e-05	2076
beta_hydroxybutyric acid	rs10092729	C	T	-0.206322	0.0505834	4.53e-05	2076
beta_hydroxybutyric acid	rs12832187	C	T	0.239034	0.0587174	4.68e-05	2076
shigella	rs2267739	C	G	0.116	0.0237628	1.42e-06	18340
shigella	rs73208162	G	A	-0.119	0.024839	2.19e-06	18340
shigella	rs1154904	G	A	-0.0613	0.0130644	3.04e-06	18340
shigella	rs113127095	G	A	0.151	0.0323434	3.33e-06	18340
shigella	rs592299	C	T	-0.0592	0.0129486	4.77e-06	18340
shigella	rs35555519	G	C	0.102	0.0222883	4.92e-06	18340
shigella	rs113513883	G	A	0.172	0.038041	5.28e-06	18340
shigella	rs11706043	A	T	0.0757	0.0164155	5.87e-06	18340
shigella	rs7502686	C	G	-0.136	0.0302576	5.9e-06	18340
shigella	rs4731451	A	G	-0.061	0.0135157	7.47e-06	18340
shigella	rs118526	A	C	-0.0594	0.013598	8e-06	18340
shigella	rs112767262	C	T	0.0733	0.0163589	8.21e-06	18340
shigella	rs2798105	G	A	-0.101	0.0222045	8.25e-06	18340
shigella	rs117092367	T	A	0.117	0.0264533	9.65e-06	18340
shigella	rs57024273	C	T	0.0626	0.0139919	9.7e-06	18340
shigella	rs76141197	T	C	0.132	0.0292377	1.02e-05	18340
shigella	rs7549940	G	C	-0.0573	0.0129897	1.06e-05	18340
shigella	rs62248065	G	T	-0.136	0.0307717	1.17e-05	18340
shigella	rs6092361	G	A	0.0598	0.0137241	1.25e-05	18340
shigella	rs9732427	C	T	-0.0635	0.0146249	1.27e-05	18340
shigella	rs11812909	G	A	0.107	0.024514	1.32e-05	18340
shigella	rs1261980	G	A	0.0634	0.0146957	1.34e-05	18340
shigella	rs4704722	A	G	0.0614	0.0140463	1.39e-05	18340
shigella	rs78143293	G	A	-0.0799	0.0180404	1.46e-05	18340
shigella	rs13019074	G	T	0.0569	0.0131945	1.61e-05	18340
shigella	rs12118894	C	G	-0.0669	0.0151614	1.63e-05	18340
shigella	rs726017	G	A	-0.0757	0.0176718	1.93e-05	18340
shigella	rs11071716	G	A	0.0804	0.020079	1.99e-05	18340
shigella	rs10173353	A	G	-0.0579	0.0136938	2.17e-05	18340
shigella	rs11851356	C	T	0.0611	0.0144924	2.35e-05	18340
shigella	rs922773	T	C	-0.0801	0.0193373	2.42e-05	18340
shigella	rs11178487	G	A	0.055	0.0129465	2.43e-05	18340
shigella	rs55901970	T	C	0.099	0.0229431	2.66e-05	18340
shigella	rs2374342	A	C	0.0563	0.013412	2.76e-05	18340
shigella	rs11669369	G	C	0.0898	0.0223432	2.78e-05	18340
shigella	rs12640250	C	A	0.0593	0.014132	2.86e-05	18340
shigella	rs10735031	G	A	0.0552	0.0131303	3.06e-05	18340
shigella	rs61973590	G	C	-0.0596	0.0142433	3.18e-05	18340
shigella	rs11893260	C	T	-0.057	0.0139489	3.34e-05	18340
shigella	rs1229492	C	T	-0.0606	0.0145889	3.4e-05	18340
shigella	rs731131	T	G	0.0541	0.0130506	3.44e-05	18340
shigella	rs17740794	T	C	0.101	0.0240768	3.66e-05	18340
shigella	rs12628344	C	T	0.0808	0.0202003	3.69e-05	18340
shigella	rs11061247	A	G	0.0722	0.0171559	3.73e-05	18340
shigella	rs11555737	A	G	-0.0728	0.0175768	3.83e-05	18340
shigella	rs7840412	G	A	0.0583	0.0140527	3.97e-05	18340
shigella	rs12624446	A	T	0.0675	0.0164359	4.03e-05	18340
shigella	rs13011007	A	G	0.0705	0.0173696	4.03e-05	18340
shigella	rs74608082	C	T	0.131	0.0327944	4.07e-05	18340
shigella	rs10137456	T	C	-0.0761	0.018527	4.1e-05	18340
shigella	rs7761045	T	A	0.0727	0.017384	4.13e-05	18340
shigella	rs72873982	C	T	0.0813	0.0196004	4.33e-05	18340
shigella	rs569786	C	T	-0.0572	0.0137993	4.36e-05	18340
shigella	rs111229068	T	A	0.102	0.0257301	4.43e-05	18340
shigella	rs142912232	A	G	-0.196	0.0482636	4.64e-05	18340
shigella	rs10163905	G	A	-0.0541	0.0133087	4.73e-05	18340
shigella	rs1952010	T	C	-0.0639	0.0155059	4.75e-05	18340
shigella	rs4939773	T	C	-0.0537	0.0131997	4.81e-05	18340
shigella	rs1384204	A	T	-0.0633	0.015723	4.94e-05	18340
shigella	rs11122169	G	C	-0.208095	0.0503689	3.61e-05	18340
shigella	rs8110533	G	T	-0.542097	0.131297	3.65e-05	18340
shigella	rs10149171	G	A	0.238363	0.0577525	3.67e-05	18340
shigella	rs12116428	C	T	-0.483532	0.117258	3.73e-05	18340
shigella	rs1286841	G	A	-0.203295	0.0493131	3.75e-05	18340
shigella	rs17811040	G	A	-0.153505	0.0372495	3.77e-05	18340
shigella	rs10104412	A	T	0.205715	0.0499623	3.83e-05	18340
shigella	rs8090864	A	G	-0.561899	0.136474	3.83e-05	18340
shigella	rs13234547	G	A	0.539771	0.131139	3.85e-05	18340
shigella	rs11583422	G	C	0.536506	0.13039	3.88e-05	18340
shigella	rs7971284	A	G	0.234305	0.0570478	4.01e-05	18340
shigella	rs533017	T	C	0.149388	0.0363733	4.01e-05	18340
shigella	rs10003933	A	T	-0.210556	0.0512747	4.02e-05	18340
shigella	rs12443031	C	T	3.03571	0.739558	4.05e-05	18340
shigella	rs1003093	A	C	-0.208561	0.0508321	4.08e-05	18340
shigella	rs7522157	C	T	0.150641	0.0367294	4.11e-05	18340
shigella	rs628884	T	A	-0.251099	0.0612452	4.13e-05	18340
shigella	rs17526983	G	A	0.466763	0.113854	4.14e-05	18340
shigella	rs2001146	T	C	0.300055	0.0732134	4.16e-05	18340
shigella	rs4324493	A	G	-0.146801	0.0358316	4.19e-05	18340
shigella	rs7677410	T	C	0.203641	0.0497091	4.19e-05	18340
shigella	rs6974263	A	C	-0.138888	0.0339361	4.27e-05	18340
shigella	rs1538291	C	T	0.183206	0.0447687	4.27e-05	18340
shigella	rs385264	T	A	0.278221	0.0680097	4.3e-05	18340
shigella	rs6656519	T	G	0.181693	0.0444511	4.36e-05	18340
shigella	rs8041209	G	T	-0.270793	0.0663627	4.49e-05	18340
shigella	rs200258	T	C	1.00557	0.246779	4.61e-05	18340
shigella	rs2968822	C	T	-0.142826	0.0350969	4.71e-05	18340
shigella	rs2415847	G	A	-0.16804	0.0413527	4.83e-05	18340
shigella	rs10870302	G	T	-0.140156	0.0345422	4.96e-05	18340
shigella	rs10877835	C	A	-0.225307	0.0555289	4.96e-05	18340
campylobacter	rs144109676	T	C	0.135	0.0220059	9e-10	18340
campylobacter	rs4973125	G	A	0.0238	0.00479802	7e-07	18340
campylobacter	rs115871282	G	C	0.105	0.0215453	1e-06	18340
campylobacter	rs150011658	C	T	0.0988	0.0208485	2e-06	18340
campylobacter	rs147819943	C	T	0.0827	0.0175036	2e-06	18340
campylobacter	rs139678050	A	G	0.0396	0.00839192	2e-06	18340
campylobacter	rs17586720	A	G	0.0389	0.00837875	3e-06	18340
campylobacter	rs7168089	G	C	0.0795	0.0171438	3e-06	18340
campylobacter	rs7256761	C	T	0.0215	0.00468909	4e-06	18340
campylobacter	rs117991350	G	T	0.1	0.0217981	4e-06	18340
campylobacter	rs8110933	T	C	-0.0297	0.00649444	5e-06	18340
campylobacter	rs55888898	G	A	0.0247	0.00545283	6e-06	18340
campylobacter	rs10201496	T	C	-0.0462	0.0102327	6e-06	18340
campylobacter	rs116258355	A	C	0.0682	0.0151624	7e-06	18340
campylobacter	rs114068480	C	T	0.0741	0.0165509	8e-06	18340
campylobacter	rs149312355	A	G	0.0729	0.0164084	9e-06	18340
campylobacter	rs6832905	T	C	0.0366	0.00825187	9e-06	18340
campylobacter	rs75793911	T	C	-0.0323	0.00727109	9e-06	18340
campylobacter	rs3800857	A	G	0.0207	0.00466231	9e-06	18340
campylobacter	rs171730	T	G	0.0229	0.00517826	1e-05	18340
campylobacter	rs116813594	T	C	0.0912	0.0206234	1e-05	18340
campylobacter	rs61169612	C	G	0.0518	0.011739	1e-05	18340
campylobacter	rs7589392	T	C	0.0718	0.0163843	1e-05	18340
campylobacter	rs2980649	T	G	0.0197	0.00450852	1e-05	18340
campylobacter	rs3774209	A	C	-0.0199	0.00458462	1e-05	18340
campylobacter	rs73150049	T	A	-0.0207	0.00476156	1e-05	18340
campylobacter	rs11193640	T	C	0.0243	0.00562855	2e-05	18340
campylobacter	rs115837550	T	C	0.0439	0.0101811	2e-05	18340
campylobacter	rs17025267	T	C	0.0193	0.00447676	2e-05	18340
campylobacter	rs9552180	A	G	0.0225	0.00522747	2e-05	18340
campylobacter	rs111528105	T	C	0.0335	0.00779623	2e-05	18340
campylobacter	rs78030492	A	G	0.0912	0.021265	2e-05	18340
campylobacter	rs597309	G	A	0.0281	0.00655394	2e-05	18340
campylobacter	rs17417507	T	C	-0.0453	0.010586	2e-05	18340
campylobacter	rs3782672	G	A	0.0262	0.00612708	2e-05	18340
campylobacter	rs34283277	T	A	0.027	0.00635914	2e-05	18340
campylobacter	rs2929410	G	A	-0.0296	0.00697532	2e-05	18340
campylobacter	rs690705	G	A	0.0207	0.004876	2e-05	18340
campylobacter	rs77781643	C	A	0.0545	0.0128675	2e-05	18340
campylobacter	rs7947066	T	C	0.0201	0.00473589	2e-05	18340
campylobacter	rs20559	A	G	-0.038	0.00900386	2e-05	18340
campylobacter	rs116424115	A	G	0.0808	0.01915	3e-05	18340
campylobacter	rs56052861	C	T	0.0299	0.00709483	3e-05	18340
campylobacter	rs111631652	A	G	0.0704	0.016746	3e-05	18340
campylobacter	rs11041692	T	C	0.0279	0.00665756	3e-05	18340
campylobacter	rs76751620	G	A	-0.0394	0.00942438	3e-05	18340
campylobacter	rs17672659	A	G	-0.0358	0.00858229	3e-05	18340
campylobacter	rs9535621	A	G	-0.0279	0.00667763	3e-05	18340
campylobacter	rs1074725	T	G	-0.0192	0.00462173	3e-05	18340
campylobacter	rs73476125	G	A	0.0218	0.00526305	3e-05	18340
campylobacter	rs41287304	C	G	0.0613	0.014826	4e-05	18340
campylobacter	rs57844723	A	G	0.0393	0.00952859	4e-05	18340
campylobacter	rs153056	T	C	0.0193	0.00467328	4e-05	18340
campylobacter	rs77964909	A	G	0.0492	0.0119428	4e-05	18340
campylobacter	rs7257857	C	T	0.0185	0.00449536	4e-05	18340
campylobacter	rs1505878	C	T	0.0757	0.0184063	4e-05	18340
campylobacter	rs12275754	T	C	0.0206	0.00501438	4e-05	18340
campylobacter	rs2517678	T	C	0.0191	0.00467827	4e-05	18340
campylobacter	rs13156440	A	G	-0.0183	0.00447067	4e-05	18340
campylobacter	rs2328854	T	C	0.0189	0.0046182	4e-05	18340
candida	rs61825792	T	C	0.112199	0.0231856	1.37e-06	18340
candida	rs10108780	A	G	-0.092834	0.0199807	3.64e-06	18340
candida	rs10090365	A	G	-0.0834413	0.0180989	4.17e-06	18340
candida	rs11153159	G	C	-0.12805	0.0285446	4.42e-06	18340
candida	rs36155147	C	T	0.104966	0.0240995	5.41e-06	18340
candida	rs10809135	T	C	0.0834858	0.0182426	5.47e-06	18340
candida	rs4678258	T	C	0.0986136	0.0215646	5.53e-06	18340
candida	rs6494306	A	G	-0.0969304	0.0214221	5.8e-06	18340
candida	rs9973954	A	G	0.0892075	0.0195401	5.95e-06	18340
candida	rs12500231	A	T	0.0813853	0.0182696	7.68e-06	18340
candida	rs6489992	A	G	-0.0840437	0.0187031	7.89e-06	18340
candida	rs386526	C	G	0.0818459	0.0180086	8.33e-06	18340
candida	rs6881988	G	C	-0.0819131	0.018185	9.23e-06	18340
candida	rs7400877	T	C	-0.0951085	0.0212799	9.29e-06	18340
candida	rs2193878	T	A	0.228255	0.0509241	9.46e-06	18340
candida	rs830149	C	G	0.184647	0.0397237	9.58e-06	18340
candida	rs28569838	T	A	-0.0899658	0.0203817	1.23e-05	18340
candida	rs6072828	T	C	0.0960812	0.0218769	1.23e-05	18340
candida	rs5758132	C	T	-0.116511	0.0253914	1.24e-05	18340
candida	rs10152620	C	G	0.149705	0.0347262	1.47e-05	18340
candida	rs11773147	G	A	-0.0902041	0.0211009	1.61e-05	18340
candida	rs4570386	A	G	-0.0781095	0.0183559	1.9e-05	18340
candida	rs5767743	C	T	0.0966196	0.0229855	2e-05	18340
candida	rs5996858	A	G	-0.112155	0.0266334	2.13e-05	18340
candida	rs803139	T	C	0.0923205	0.0214775	2.15e-05	18340
candida	rs59259257	C	T	0.0969435	0.0228313	2.16e-05	18340
candida	rs9310935	G	A	0.0763275	0.017991	2.16e-05	18340
candida	rs2909815	A	G	0.0931527	0.0217357	2.22e-05	18340
candida	rs72678036	C	T	-0.137899	0.0325904	2.29e-05	18340
candida	rs315409	T	C	0.103864	0.0242298	2.34e-05	18340
candida	rs73471570	G	A	0.177089	0.0402018	2.38e-05	18340
candida	rs12091717	G	C	-0.0982364	0.023045	2.41e-05	18340
candida	rs8014396	A	G	0.169788	0.0397347	2.56e-05	18340
candida	rs12970298	C	A	-0.0780903	0.0184953	2.57e-05	18340
candida	rs9788148	C	T	0.0942199	0.0231118	2.62e-05	18340
candida	rs10995909	T	A	-0.110047	0.025743	2.7e-05	18340
candida	rs2309657	T	C	0.130402	0.0303538	2.72e-05	18340
candida	rs7685573	C	T	0.0772916	0.0182678	2.73e-05	18340
candida	rs35601559	A	G	-0.0837974	0.0198613	2.74e-05	18340
candida	rs3125001	T	C	0.0786884	0.0188595	2.85e-05	18340
candida	rs11666904	G	A	-0.13253	0.0325475	3.09e-05	18340
candida	rs11690487	T	C	0.113681	0.0271697	3.35e-05	18340
candida	rs7132497	T	C	0.117148	0.0275812	3.38e-05	18340
candida	rs12541497	C	T	0.0811464	0.0194644	3.38e-05	18340
candida	rs2427433	T	C	0.148735	0.0369261	3.67e-05	18340
candida	rs73360281	G	A	0.176852	0.0436945	3.76e-05	18340
candida	rs1490743	T	G	0.149871	0.036408	3.9e-05	18340
candida	rs9654903	T	A	-0.0953021	0.0237788	3.96e-05	18340
candida	rs113719844	A	C	-0.19225	0.0465089	3.97e-05	18340
candida	rs79883467	C	T	-0.0997327	0.0245171	4.1e-05	18340
candida	rs36064	G	A	-0.0778341	0.018858	4.19e-05	18340
candida	rs625480	A	G	-0.0884197	0.0213645	4.28e-05	18340
candida	rs2567473	G	A	0.0811178	0.0199343	4.29e-05	18340
candida	rs2243388	A	G	0.17866	0.044671	4.3e-05	18340
candida	rs62391962	T	C	0.178119	0.0439704	4.61e-05	18340
candida	rs57810677	A	G	0.0752062	0.018427	4.9e-05	18340
candida	rs183558756	A	G	-0.119964	0.0296263	4.99e-05	18340

## Sheet: Table S2
Table S2. MR analysis of gut microbial metabolites and heart failure and its risk factors
Outcome	Exposure	MR Egger				Inverse variance weighted				Maximum likelihood				Weighted median				MR-PRESSO				Pleiotropy	heterogeneity	Power
		OR	ci	CL	P	OR	ci	CL	P	OR	ci	CL	P	OR	ci	CL	P	OR	ci	CL	P	P	P
Chronic kidney disease	trimethylamine_N_oxide	1.0106	0.9379	1.0889	0.7837	1.0305	1.004	1.0578	0.024	1.0309	1.0037	1.0588	0.0257	1.0254	0.9882	1.064	0.1839	1.0305	1.0057	1.056	0.0193	0.5857	0.7267	0.89
Chronic kidney disease	beta_hydroxybutyric acid	1.0618	0.9665	1.1666	0.228	1.0141	0.9789	1.0505	0.445	1.0141	0.9809	1.0485	0.412	0.998	0.9484	1.0502	0.92	1.0141	0.9789	1.0505	0.453	0.317	0.278	0.68
Chronic kidney disease	betaine	1.005	0.9256	1.0912	0.901	0.9627	0.9348	0.9914	0.01	0.9627	0.9348	0.9914	0.012	0.9618	0.923	1.0022	0.063	0.9627	0.9422	0.9837	0.001	0.272	0.992	1
Chronic kidney disease	carnitine	0.99	0.9226	1.0624	0.779	0.998	0.9503	1.0481	0.594	0.992	0.9614	1.0236	0.59	0.999	0.9531	1.0471	0.939	0.992	0.9652	1.0196	0.583	0.951	0.518	0.75
Chronic kidney disease	choline	1.0555	0.9759	1.1416	0.185	1.008	0.9712	1.0463	0.676	1.009	0.976	1.0432	0.06	1.0233	0.9705	1.0789	0.396	1.008	0.9712	1.0463	0.68	0.196	0.168	0.59
Chronic kidney disease	glutamate	0.9484	0.7997	1.1247	0.547	1.0111	0.9665	1.0577	0.626	1.0121	0.9713	1.0546	0.559	1.007	0.9458	1.0722	0.813	1.0111	0.9665	1.0577	0.631	0.448	0.115	0.51
Chronic kidney disease	kynurenine	0.9666	0.8781	1.064	0.493	0.9704	0.9442	0.9974	0.032	0.9704	0.9442	0.9974	0.033	0.9589	0.9238	0.9953	0.025	0.9704	0.7822	1.2039	0.009	0.937	0.973	0.85
Chronic kidney disease	phenylalanine	1.045	0.9662	1.1302	0.272	0.994	0.9652	1.0237	0.688	0.994	0.9652	1.0237	0.681	1.0131	0.6557	1.5654	0.556	0.994	0.9671	1.0217	0.663	0.177	0.786	0.5
Chronic kidney disease	propionic acid	0.9204	0.7715	1.0979	0.371	0.9851	0.9454	1.0265	0.486	0.9851	0.9435	1.0285	0.481	0.9861	0.9316	1.0438	0.63	0.9851	0.9547	1.0165	0.378	0.448	0.887	0.6
Chronic kidney disease	serotonin	0.9305	0.8553	1.0124	0.102	0.9695	0.9432	0.9964	0.035	0.9695	0.9432	0.9964	0.033	0.9531	0.9147	0.9932	0.025	0.9695	0.9432	0.9964	0.041	0.319	0.326	0.88
Chronic kidney disease	tryptophan	1.177	1.0181	1.3608	0.035	1.0212	0.98	1.0641	0.308	1.0222	0.9849	1.061	0.265	1.0151	0.9628	1.0703	0.575	1.0212	0.98	1.0641	0.317	0.055	0.229	0.52
Chronic kidney disease	tyrosine	0.99	0.9727	1.0077	0.316	0.995	0.9795	1.0107	0.469	0.995	0.9795	1.0107	0.459	0.9891	0.968	1.0106	0.324	0.995	0.9815	1.0088	0.455	0.465	0.603	0.58
Heart failure	trimethylamine_N_oxide	0.9861	0.9708	1.0017	0.099	0.996	0.9863	1.0058	0.42	0.996	0.9863	1.0058	0.39	0.99	0.9766	1.0037	0.189	0.996	0.9863	1.0058	0.424	0.143	0.425	0.66
Heart failure	betaine	1.0141	0.9925	1.0362	0.172	1.0141	1.0022	1.0261	0.0296	1.0141	1.0022	1.0261	0.0152	1.0151	0.9954	1.0352	0.1806	1.0141	1.0022	1.0261	0.036	0.962	0.167	0.91
Heart failure	carnitine	0.999	0.9701	1.0288	0.963	0.999	0.9854	1.0128	0.806	0.999	0.9854	1.0128	0.796	0.99	0.967	1.0136	0.364	0.999	0.9854	1.0128	0.808	0.939	0.404	0.58
Heart failure	choline	0.9802	0.6597	1.4563	0.895	1.009	0.9385	1.0849	0.263	1.009	0.9458	1.0765	0.251	0.995	0.9074	1.091	0.813	1.009	0.9385	1.0849	0.273	0.524	0.948	0.5
Heart failure	glutamate	0.9484	0.889	1.0117	0.124	1.006	0.9884	1.0239	0.507	1.006	0.9865	1.0259	0.505	1.003	0.9778	1.0289	0.795	1.006	0.9904	1.0219	0.465	0.074	0.726	0.53
Heart failure	kynurenine	1.0121	0.9866	1.0382	0.376	0.9996	0.9879	1.0114	0.939	0.9996	0.9879	1.0114	0.938	0.998	0.9786	1.0178	0.798	1.0004	0.9887	1.0122	0.939	0.3	0.313	0.64
Heart failure	phenylalanine	1.0294	0.9899	1.0706	0.673	1.0171	1.0033	1.0312	0.0366	1.0182	1.0009	1.0357	0.0344	1.0212	0.9994	1.0435	0.416	1.0171	1.0053	1.0292	0.372	0.529	0.833	0.6
Heart failure	serotonin	0.991	0.968	1.0146	0.439	1.002	0.9883	1.0158	0.768	1.002	0.9922	1.0119	0.705	0.991	0.9756	1.0067	0.306	1.002	0.9883	1.0158	0.77	0.263	0.017	0.65
Heart failure	beta_hydroxybutyric acid	0.9812	0.9453	1.0184	0.336	1.005	0.9894	1.0209	0.501	1.005	0.9894	1.0209	0.487	1.003	0.9778	1.0289	0.801	1.005	0.9894	1.0209	0.508	0.171	0.445	0.52
Heart failure	propionic acid	0.9734	0.9341	1.0143	0.203	0.9802	0.9631	0.9976	0.042	0.9802	0.9631	0.9976	0.025	0.9891	0.9642	1.0146	0.366	0.9802	0.9631	0.9976	0.055	0.681	0.202	0.67
Heart failure	tryptophan	1.0243	0.9811	1.0694	0.34	1.0212	1.0034	1.0394	0.046	1.0212	1.0034	1.0394	0.049	1.0192	0.9935	1.0455	0.204	1.0212	1.0053	1.0374	0.043	0.975	0.109	0.73
Heart failure	tyrosine	1.007	0.9972	1.0169	0.183	1.005	0.9972	1.0129	0.183	1.005	0.9972	1.0129	0.16	1.006	0.9962	1.0159	0.224	1.005	0.9972	1.0129	0.191	0.606	0.293	0.52
Atrial fibrillation	beta_hydroxybutyric acid	1.004	0.9826	1.0259	0.718	0.999	0.9873	1.0108	0.833	0.999	0.9873	1.0108	0.81	1.003	0.9855	1.0209	0.738	0.999	0.9873	1.0108	0.833	0.558	0.173	0.55
Atrial fibrillation	betaine	1.003	0.9874	1.0189	0.717	1.003	0.9952	1.0109	0.448	1.003	0.9932	1.0129	0.44	0.998	0.9825	1.0138	0.788	1.003	0.9952	1.0109	0.396	0.918	0.849	0.62
Atrial fibrillation	carnitine	0.8659	0.8474	0.8848	0.206	0.997	0.9873	1.0068	0.533	0.997	0.9873	1.0068	0.531	0.995	0.9795	1.0107	0.531	0.997	0.9892	1.0049	0.448	0.2664	0.915	0.99
Atrial fibrillation	glutamate	0.999	0.6303	1.5834	0.944	0.997	0.9796	1.0147	0.71	0.997	0.9815	1.0128	0.652	0.997	0.9834	1.0108	0.662	0.9997	0.9784	1.0215	0.975	0.935	0.105	1
Atrial fibrillation	kynurenine	0.999	0.9644	1.0349	0.891	0.998	0.9883	1.0078	0.634	0.998	0.9883	1.0078	0.597	0.998	0.9825	1.0138	0.716	1.002	0.9922	1.0119	0.636	0.925	0.158	0.99
Atrial fibrillation	phenylalanine	0.999	0.9796	1.0188	0.86	1.004	0.9942	1.0139	0.393	0.995	0.9853	1.0048	0.355	1.0006	0.985	1.0164	0.941	0.996	0.9863	1.0058	0.399	0.709	0.225	1
Atrial fibrillation	propionic acid	1.004	0.9692	1.0401	0.822	0.9996	0.9821	1.0174	0.961	0.9995	0.9859	1.0133	0.961	0.991	0.9699	1.0126	0.392	0.9996	0.9821	1.0174	0.961	0.773	0.021	1
Atrial fibrillation	serotonin	0.9846	0.9674	1.0021	0.097	0.9891	0.9794	0.9988	0.026	0.9889	0.9792	0.9986	0.032	0.9841	0.9707	0.9977	0.032	0.9891	0.9813	0.9968	0.029	0.569	0.488	0.72
Atrial fibrillation	trimethylamine_N_oxide	0.998	0.9863	1.0098	0.721	0.995	0.9872	1.0028	0.201	0.995	0.9892	1.0009	0.143	0.995	0.9892	1.0009	0.142	0.995	0.9872	1.0028	0.203	0.469	0.053	0.66
Atrial fibrillation	tryptophan	0.9831	0.9454	1.0224	0.406	1.004	0.9865	1.0219	0.961	1.004	0.9903	1.0179	0.952	0.991	0.9699	1.0126	0.401	1.0004	0.9829	1.0182	0.961	0.346	0.029	0.88
Atrial fibrillation	tyrosine	1.002	0.9922	1.0119	0.621	1.003	0.9971	1.0089	0.372	1.003	0.9971	1.0089	0.326	1.001	0.9932	1.0089	0.746	1.003	0.9971	1.0089	0.781	0.747	0.133	0.99
Atrial fibrillation	choline	1.002	0.973	1.0319	0.862	0.999	0.9835	1.0148	0.839	0.999	0.9873	1.0108	0.783	0.999	0.9796	1.0188	0.788	0.999	0.9835	1.0148	0.84	0.724	0.006	0.92
Coronary heart disease	beta_hydroxybutyric acid	0.999	0.9644	1.0349	0.93	0.9832	0.9679	0.9988	0.354	0.9831	0.9697	0.9967	0.024	0.9891	0.9661	1.0126	0.356	0.9841	0.9688	0.9997	0.047	0.356	0.228	0.78
Coronary heart disease	betaine	1.001	0.9835	1.0188	0.859	0.999	0.9893	1.0088	0.811	0.999	0.9893	1.0088	0.778	1.005	0.9894	1.0209	0.475	0.999	0.9893	1.0088	0.812	0.684	0.044	0.96
Coronary heart disease	carnitine	1.0007	0.9794	1.0225	0.944	0.998	0.9883	1.0078	0.606	0.997	0.9873	1.0068	0.604	1.004	0.9884	1.0199	0.594	0.998	0.9902	1.0059	0.556	0.693	0.826	0.92
Coronary heart disease	choline	1.0243	1.0044	1.0446	0.026	1.007	0.9953	1.0189	0.302	1.007	0.9953	1.0189	0.25	1.0161	0.9964	1.0362	0.113	1.007	0.9953	1.0189	0.31	0.043	0.233	0.99
Coronary heart disease	glutamate	0.994	0.9521	1.0378	0.766	1.008	0.9923	1.024	0.333	1.008	0.9923	1.024	0.339	0.997	0.9738	1.0207	0.788	1.008	0.9923	1.024	0.344	0.483	0.457	0.74
Coronary heart disease	kynurenine	1.0233	0.9897	1.0579	0.187	0.999	0.9835	1.0148	0.878	0.999	0.9057	1.1019	0.788	0.998	0.9806	1.0158	0.811	0.999	0.9835	1.0148	0.879	0.115	0.001	0.97
Coronary heart disease	phenylalanine	0.994	0.9747	1.0137	0.543	1.005	0.9933	1.0169	0.356	1.006	0.9962	1.0159	0.271	0.995	0.9795	1.0107	0.498	1.005	0.9933	1.0169	0.362	0.146	0.061	0.95
Coronary heart disease	propionic acid	0.998	0.9596	1.0379	0.545	0.994	0.9747	1.0137	0.533	0.994	0.9805	1.0077	0.397	0.997	0.9777	1.0167	0.2	0.9881	0.9689	1.0076	0.539	0.354	0.008	0.83
Coronary heart disease	serotonin	0.9871	0.9717	1.0027	0.149	0.993	0.9853	1.0008	0.121	0.993	0.9833	1.0028	0.119	0.9891	0.9756	1.0027	0.111	0.993	0.9853	1.0008	0.114	0.468	0.612	0.52
Coronary heart disease	trimethylamine_N_oxide	0.997	0.9853	1.0088	0.551	0.999	0.9912	1.0069	0.701	0.999	0.9912	1.0069	0.699	0.9992	0.9856	1.013	0.902	0.999	0.9931	1.0049	0.641	0.646	0.972	0.84
Coronary heart disease	tryptophan	1.004	0.7309	1.3792	0.793	1.006	0.9923	1.0199	0.421	1.006	0.9923	1.0199	0.395	0.9861	0.967	1.0056	0.183	1.006	0.9923	1.0199	0.427	0.901	0.352	0.78
Coronary heart disease	tyrosine	1.004	0.9962	1.0119	0.349	1.004	0.9981	1.0099	0.261	1.004	0.9923	1.0159	0.249	1.003	0.9952	1.0109	0.41	1.004	0.9981	1.0099	0.268	0.899	0.34	0.95
Diabetes	beta_hydroxybutyric acid	0.9792	0.8826	1.0864	0.689	1.002	0.9768	1.0279	0.868	1.002	0.9826	1.0218	0.824	1.002	0.9826	1.0218	0.829	1.002	0.9768	1.0279	0.87	0.649	0.032	0.99
Diabetes	betaine	1.005	0.9112	1.1085	0.917	1.0058	0.9824	1.0298	0.499	1.008	0.9904	1.026	0.356	1.0111	0.9876	1.0351	0.378	1.008	0.9846	1.032	0.504	0.954	0.001	1
Diabetes	carnitine	1.0315	0.9745	1.0918	0.313	0.9881	0.9689	1.0076	0.223	0.9871	0.966	1.0086	0.227	0.997	0.97	1.0247	0.833	0.9881	0.9689	1.0076	0.229	0.134	0.508	0.97
Diabetes	choline	1.0336	0.9958	1.0728	0.095	1.007	0.9875	1.027	0.452	1.045	1.0267	1.0636	0.399	1.0192	0.9935	1.0455	0.14	1.007	0.9875	1.027	0.46	0.132	0.199	0.93
Diabetes	glutamate	0.9371	0.8121	1.0812	0.389	1.001	0.972	1.0309	0.866	1.002	0.9787	1.0258	0.866	1.0006	0.9678	1.0345	0.969	1.001	0.972	1.0309	0.903	0.365	0.032	0.86
Diabetes	kynurenine	1.0629	1.0061	1.1229	0.035	0.9996	0.9821	1.0174	0.961	0.9995	0.9859	1.0133	0.946	1.005	0.9836	1.0269	0.637	1.0004	0.9829	1.0182	0.961	0.025	0.003	0.61
Diabetes	phenylalanine	0.9763	0.9169	1.0395	0.455	1.004	0.9845	1.0239	0.677	1.004	0.9865	1.0219	0.628	1.004	0.9807	1.0279	0.717	1.004	0.9845	1.0239	0.68	0.357	0.079	0.55
Diabetes	propionic acid	1.08	0.9453	1.234	0.278	1.001	0.9701	1.0329	0.925	1.001	0.9796	1.0228	0.887	1.0151	0.9838	1.0475	0.356	1.001	0.9701	1.0329	0.926	0.274	0.009	0.92
Diabetes	serotonin	0.9812	0.9251	1.0406	0.523	0.9734	0.9563	0.9907	0.002	0.9734	0.9563	0.9907	0.001	0.9734	0.9582	0.9887	0.001	0.9734	0.9563	0.9907	0.005	0.794	0.215	1
Diabetes	trimethylamine_N_oxide	1.0222	0.9734	1.0736	0.378	1.0161	1.0023	1.0302	0.029	1.0161	1.0023	1.0302	0.032	1.0192	0.9974	1.0414	0.095	1.0161	1.0042	1.0281	0.021	0.818	0.786	1
Diabetes	tryptophan	1.0481	0.9503	1.156	0.361	0.996	0.9729	1.0197	0.727	0.996	0.9748	1.0177	0.685	0.9851	0.9547	1.0165	0.353	0.996	0.9729	1.0197	0.731	0.303	0.131	0.89
Diabetes	tyrosine	1.002	0.9883	1.0158	0.715	0.9999	0.9901	1.0097	0.981	0.9999	0.9921	1.0078	0.975	1.002	0.9922	1.0119	0.684	0.9999	0.9901	1.0097	0.981	0.506	0.005	0.99
Myocardial infarction	tyrosine	0.9999	0.9882	1.0117	0.983	1.0002	0.9904	1.0101	0.946	1.0002	0.9904	1.0101	0.964	0.997	0.9853	1.0088	0.641	1.0002	0.9904	1.0101	0.963	0.927	0.64
Myocardial infarction	beta_hydroxybutyric acid	1.0001	0.9613	1.0404	0.9972	0.9952	0.9753	1.0154	0.6359	0.9947	0.9741	1.0158	0.622	0.9785	0.9502	1.0077	0.157	0.996	0.9786	1.0137	0.606	0.778	0.707	0.92
Myocardial infarction	betaine	1.0202	0.9887	1.0527	0.224	1.0171	1.0013	1.0332	0.0336	1.0182	1.0023	1.0343	0.0336	1.0121	0.9885	1.0362	0.379	1.0171	1.0013	1.0332	0.0333	0.856	0.597	1
Myocardial infarction	carnitine	1.001	0.9644	1.039	0.941	0.996	0.9786	1.0137	0.625	0.996	0.9786	1.0137	0.6	0.996	0.971	1.0217	0.767	0.996	0.9786	1.0137	0.629	0.718	0.277	0.87
Myocardial infarction	choline	0.997	0.9662	1.0288	0.807	1.007	0.9894	1.0249	0.442	1.007	0.9894	1.0249	0.433	1.007	0.9894	1.0249	0.961	1.007	0.9894	1.0249	0.412	0.386	0.688	0.76
Myocardial infarction	glutamate	1.0513	1.0089	1.0954	0.029	1.0294	1.0075	1.0519	0.008	1.0294	1.0075	1.0519	0.008	1.0419	1.0077	1.0772	0.015	1.0294	1.0114	1.0477	0.006	0.269	0.768	0.93
Myocardial infarction	kynurenine	1.0141	0.977	1.0526	0.443	1.004	0.9884	1.0199	0.62	1.004	0.9884	1.0199	0.596	0.997	0.9757	1.0187	0.748	1.004	0.9884	1.0199	0.623	0.54	0.151	0.94
Myocardial infarction	phenylalanine	1.0121	0.9905	1.0341	0.297	0.998	0.9844	1.0118	0.729	0.998	0.9844	1.0118	0.717	1.0111	0.9895	1.0331	0.323	0.998	0.9844	1.0118	0.721	0.102	0.59	0.91
Myocardial infarction	propionic acid	0.995	0.9309	1.0636	0.875	1.0284	1.0025	1.0549	0.035	1.0294	1.0035	1.056	0.022	1.0192	0.9839	1.0558	0.294	1.0284	1.0025	1.0549	0.048	0.299	0.278	0.96
Myocardial infarction	serotonin	0.9675	0.945	0.9906	0.008	0.9802	0.9668	0.9937	0.003	0.9792	0.9659	0.9927	0.003	0.9782	0.9593	0.9976	0.056	0.9802	0.9687	0.9918	0.002	0.201	0.803	0.77
Myocardial infarction	trimethylamine_N_oxide	1.0263	1.0044	1.0487	0.034	1.006	0.9943	1.0179	0.333	1.007	0.9933	1.0209	0.306	1.005	0.9855	1.0249	0.613	1.0618	1.0494	1.0744	0.303	0.053	0.747	0.77
Myocardial infarction	tryptophan	0.9675	0.9159	1.0221	0.254	1.004	0.9807	1.0279	0.712	1.005	0.9817	1.0289	0.67	1.007	0.974	1.0411	0.67	1.004	0.9807	1.0279	0.715	0.153	0.206	0.71
Systolic pressure	beta_hydroxybutyric acid	1.0779	0.8705	1.3346	0.496	1.0222	0.9396	1.1121	0.6	1.0243	0.9583	1.0949	0.475	1.002	0.9085	1.1052	0.952	1.0222	0.9396	1.1121	0.605	0.602	0.015	NA
Systolic pressure	betaine	1.0565	0.9523	1.1722	0.307	0.997	0.9364	1.0615	0.918	0.997	0.9531	1.043	0.881	0.997	0.9531	1.043	0.52	0.997	0.9364	1.0615	0.919	0.178	0.001	NA
Systolic pressure	carnitine	1.001	0.8474	1.1825	0.989	1.0182	0.9395	1.1034	0.65	1.0192	0.9648	1.0767	0.49	1.0325	0.9398	1.1344	0.53	1.0182	0.9414	1.1012	0.654	0.818	0.001	NA
Systolic pressure	choline	0.9484	0.8349	1.0772	0.425	0.9685	0.8972	1.0454	0.412	0.9675	0.9159	1.0221	0.25	0.9455	0.8691	1.0287	0.188	0.9685	0.8972	1.0454	0.42	0.693	0.001	NA
Systolic pressure	glutamate	1.2177	0.9237	1.6054	0.18	0.9675	0.8841	1.0588	0.477	0.9656	0.891	1.0464	0.392	0.9627	0.8559	1.0829	0.526	0.9675	0.8841	1.0588	0.485	0.102	0.118	NA
Systolic pressure	kynurenine	1.0116	0.8716	1.1741	0.88	0.9782	0.9134	1.0477	0.519	0.9773	0.9324	1.0243	0.33	0.9773	0.9107	1.0487	0.524	0.9782	0.9134	1.0477	0.522	0.614	0.001	NA
Systolic pressure	phenylalanine	0.9094	0.6049	1.3671	0.651	1.0672	0.934	1.2193	0.339	1.0865	1.0125	1.166	0.022	0.9822	0.8922	1.0812	0.712	1.0672	0.934	1.2193	0.34	0.42	0.001	NA
Systolic pressure	propionic acid	0.9493	0.6965	1.2939	0.741	1.006	0.8668	1.1676	0.933	1.007	0.9366	1.0828	0.843	0.9503	0.8599	1.0502	0.318	1.006	0.8668	1.1676	0.934	0.672	0.001	NA
Systolic pressure	serotonin	0.9861	0.8819	1.1027	0.802	0.938	0.881	0.9987	0.044	0.9361	0.8931	0.9812	0.006	0.9522	0.8908	1.0178	0.144	0.938	0.881	0.9987	0.051	0.298	0.001	NA
Systolic pressure	trimethylamine_N_oxide	1.0182	0.879	1.1794	0.805	1.0714	1.0103	1.1363	0.02	1.0747	1.0213	1.1308	0.006	1.0747	1.0213	1.1308	0.047	1.0253	1.0133	1.0374	0.024	0.467	0.031	NA
Systolic pressure	tryptophan	1.0121	0.8078	1.268	0.9177	1.148	1.0367	1.2711	0.0087	1.1605	1.0766	1.2509	0.0001	1.125	1.0103	1.2529	0.0319	1.148	1.0367	1.2711	0.013	0.224	0.001	NA
Systolic pressure	tyrosine	1.0284	0.9621	1.0993	0.428	1.001	0.9475	1.0575	0.968	1.001	0.9701	1.0329	0.945	1.0171	0.6674	1.5502	0.415	1.0011	0.9466	1.0588	0.968	0.2	0.001	NA
Diastolic pressure	beta_hydroxybutyric acid	1.0486	0.916	1.2005	0.502	1.0408	0.9872	1.0974	0.142	1.0419	1.0018	1.0835	0.037	1.0263	0.9639	1.0928	0.416	1.0408	0.9872	1.0974	0.156	0.909	0.001	NA
Diastolic pressure	betaine	1.0182	0.9581	1.0819	0.565	0.997	0.9624	1.0328	0.788	0.997	0.971	1.0237	0.788	1.0192	0.9781	1.062	0.789	0.9971	0.9625	1.0329	0.875	0.393	0.001	NA
Diastolic pressure	carnitine	0.9997	0.9353	1.0686	0.991	1.0032	0.9717	1.0358	0.841	1.003	0.972	1.035	0.374	1.0212	0.9743	1.0704	0.374	1.003	0.972	1.035	0.843	0.904	0.378	NA
Diastolic pressure	choline	0.994	0.9119	1.0835	0.888	0.991	0.9403	1.0445	0.728	0.99	0.9595	1.0216	0.548	0.993	0.9455	1.0429	0.766	0.991	0.9418	1.0429	0.73	0.931	0.001	NA
Diastolic pressure	glutamate	1.0725	0.9314	1.2351	0.338	0.9802	0.9388	1.0234	0.372	0.9792	0.9361	1.0244	0.37	1.0222	0.9582	1.0905	0.494	0.9802	0.9425	1.0194	0.325	0.198	0.736	NA
Diastolic pressure	kynurenine	1.064	0.9799	1.1553	0.154	1.001	0.9625	1.041	0.95	1.001	0.9739	1.0288	0.924	1.0253	0.9801	1.0726	0.281	1.0161	0.9828	1.0506		0.115	0.001	NA
Diastolic pressure	phenylalanine	1.064	0.9799	1.1553	0.154	1.001	0.9625	1.041	0.95	1.001	0.9739	1.0288	0.924	1.0253	0.9801	1.0726	0.281	1.001	0.9625	1.041	0.951	0.115	0.001	NA
Diastolic pressure	propionic acid	0.9734	0.8208	1.1543	0.753	1.0315	0.95	1.12	0.462	1.0336	0.9899	1.0791	0.13	0.994	0.9373	1.0542	0.824	1.0315	0.95	1.12	0.47	0.446	0.001	NA
Diastolic pressure	serotonin	0.9841	0.9297	1.0417	0.579	0.9782	0.9499	1.0074	0.159	0.9782	0.9536	1.0035	0.087	0.9656	0.9303	1.0022	0.061	0.9782	0.9484	1.009	0.1672	0.803	0.021	NA
Diastolic pressure	trimethylamine_N_oxide	0.9812	0.9072	1.0612	0.639	1.0001	0.9673	1.034	0.993	1.0001	0.9749	1.0259	0.991	1.0128	0.9719	1.0553	0.554	1.0001	0.9673	1.034	0.993	0.6	0.001	NA
Diastolic pressure	tryptophan	1.0202	0.8929	1.1657	0.764	1.0693	1.0063	1.1363	0.029	1.0725	1.0293	1.1176	0.0007	1.0387	0.9737	1.1081	0.246	1.0693	1.0063	1.1363	0.037	0.445	0.001	NA
Diastolic pressure	tyrosine	1.0171	0.978	1.0578	0.401	1.006	0.975	1.0381	0.68	1.006	0.9884	1.0239	0.463	1.0121	0.9885	1.0362	0.314	1.006	0.7309	1.3847	0.683	0.385	0.001	NA
Myocarditis	tyrosine
Myocarditis	beta_hydroxybutyric acid
Myocarditis	betaine	1.1174	0.3219	3.8791	0.877	1.0757	0.7128	1.6235	0.726	1.0768	0.7121	1.6283	0.724	1.1936	0.7327	1.9446	0.475	1.0377	0.8138	1.3232	0.596	0.955	0.787	0.94
Myocarditis	carnitine	1.3868	0.4879	3.942	0.603	1.1252	0.75	1.6883	0.568	1.1309	0.8561	1.4938	0.387	1.1584	0.8301	1.6164	0.388	1.1252	0.75	1.6883	0.606	0.704	0.086	0.75
Myocarditis	choline
Myocarditis	glutamate
Myocarditis	kynurenine
Myocarditis	phenylalanine	0.9204	0.3447	2.457	0.875	1.1219	0.7946	1.584	0.513	1.1275	0.816	1.558	0.464	1.132	0.7442	1.7219	0.561	1.1219	0.7946	1.584	0.542	0.688	0.306	0.79
Myocarditis	propionic acid
Myocarditis	serotonin	1.1537	0.6548	2.0329	0.655	1.1572	0.8641	1.5497	0.325	1.1677	0.8927	1.5273	0.255	0.992	0.7123	1.3816	0.96	1.6258	1.214	2.1772	0.38	0.988	0.264	0.98
Myocarditis	trimethylamine_N_oxide	1.7932	0.9209	3.4917	0.146	1.4376	1.0948	1.8879	0.009	1.4492	1.095	1.918	0.09	1.6242	1.1526	2.2887	0.005	1.4376	1.0103	2.0458	0.0214	0.508	0.637	1
Myocarditis	tyrosine
Hypertrophic cardiomyopathy	trimethylamine_N_oxide	1.1653	0.9032	1.5035	0.245	1.0305	0.9215	1.1523	0.592	1.0325	0.9252	1.1523	0.565	1.132	0.9602	1.3346	0.141	1.0314	0.9222	1.1535	0.594	0.3	0.308	0.55
Hypertrophic cardiomyopathy	beta_hydroxybutyric acid	1.3703	0.9743	1.9271	0.087	1.2202	1.0169	1.4642	0.031	1.2238	1.0159	1.4743	0.034	1.2982	1.0062	1.675	0.045	1.2212	1.0772	1.3844	0.0062	0.444	0.968
Hypertrophic cardiomyopathy	betaine	1.1377	0.8298	1.5598	0.43	1.002	0.8891	1.1293	0.965	1.002	0.8873	1.1315	0.965	1.0212	0.8594	1.2135	0.807	1.002	0.8908	1.127	0.965	0.404	0.505	0.98
Hypertrophic cardiomyopathy	carnitine	1.0576	0.8409	1.3302	0.632	0.993	0.876	1.1257	0.912	0.993	0.8742	1.1279	0.912	0.992	0.8187	1.2021	0.929	0.993	0.9327	1.0573	0.91	0.521	0.558	0.52
Hypertrophic cardiomyopathy	choline	0.7475	0.4429	1.2615	0.287	0.9418	0.8004	1.1081	0.471	0.9408	0.7964	1.1114	0.472	0.8462	0.6768	1.0581	0.143	0.9418	0.8146	1.0888	0.425	0.372	0.753	0.53
Hypertrophic cardiomyopathy	glutamate	0.9324	0.8306	1.0467	0.252	0.9333	0.8562	1.0174	0.117	0.9324	0.8503	1.0224	0.138	0.938	0.8372	1.0509	0.267	0.9333	0.868	1.0035	0.078	0.99	0.821	0.54
Hypertrophic cardiomyopathy	kynurenine	0.9704	0.7822	1.2039	0.788	1.0387	0.9308	1.1592	0.499	1.0398	0.9409	1.1491	0.441	1.0182	0.8636	1.2004	0.829	1.0387	0.9308	1.1592	0.503	0.479	0.114	0.67
Hypertrophic cardiomyopathy	phenylalanine	1.0736	0.9772	1.1795	0.156	1.08	1.0025	1.1636	0.046	1.0833	0.9957	1.1785	0.064	1.0618	0.9459	1.192	0.31	1.08	1.0065	1.159	0.04	0.839	0.684	0.51
Hypertrophic cardiomyopathy	propionic acid	0.5764	0.2977	1.1157	0.124	0.995	0.7742	1.2787	0.965	0.995	0.8036	1.232	0.958	0.8624	0.6427	1.1572	0.321	0.995	0.7742	1.2787	0.965	0.105	0.102	0.53
Hypertrophic cardiomyopathy	serotonin	1.0618	0.9533	1.1827	0.278	1.008	0.9357	1.086	0.826	1.008	0.9338	1.0881	0.827	1.0294	0.9134	1.1602	0.627	1.008	0.9486	1.0712	0.791	0.192	0.932	0.71
Hypertrophic cardiomyopathy	tryptophan	0.8403	0.5178	1.3636	0.489	0.8082	0.6748	0.9678	0.007	0.8082	0.6735	0.9697	0.022	0.809	0.6148	1.0644	0.13	0.8082	0.6748	0.9678	0.028	0.863	0.407	0.96
Hypertrophic cardiomyopathy	tyrosine	0.9541	0.6905	1.3184	0.777	0.9066	0.7751	1.0606	0.22	0.9039	0.7773	1.0512	0.19	0	0	0	0.303	0.9066	0.7751	1.0606	0.232	0.728	0.268	0.66
Dilated cardiomyopathy	tyrosine	1.0233	0.7567	1.3838	0.872	1.079	0.9388	1.2401	0.288	1.0811	0.9388	1.245	0.284	1.0471	0.849	1.2914	0.66	1.079	0.9574	1.216	0.229	0.684	0.815	0.52
Dilated cardiomyopathy	beta_hydroxybutyric acid	0.7349	0.5256	1.0275	0.08	0.9831	0.8209	1.1774	0.847	0.9822	0.8331	1.1579	0.828	1.007	0.8007	1.2666	0.952	0.9831	0.8209	1.1774	0.948	0.064	0.218	1
Dilated cardiomyopathy	betaine	1.1759	0.8427	1.6408	0.347	1.0608	0.9357	1.2025	0.354	1.064	0.9459	1.1967	0.304	1.0202	0.8485	1.2266	0.51	1.0608	0.9357	1.2025	0.36	0.519	0.196	0.8
Dilated cardiomyopathy	carnitine	1.0661	0.856	1.3278	0.573	1.002	0.8891	1.1293	0.963	1.002	0.8873	1.1315	0.962	1.0284	0.857	1.234	0.763	1.002	0.8961	1.1204	0.96	0.52	0.649	0.55
Dilated cardiomyopathy	choline	1.17	0.664	2.0615	0.59	1.1388	0.9584	1.3532	0.142	1.1434	0.9717	1.3454	0.104	1.1298	0.9053	1.4098	0.283	1.1388	0.9584	1.3532	0.155	0.92	0.208	0.72
Dilated cardiomyopathy	glutamate	0.9792	0.8706	1.1014	0.728	0.9637	0.8841	1.0505	0.39	0.9627	0.8832	1.0494	0.386	0.9724	0.873	1.0831	0.61	0.9637	0.8841	1.0505	0.4	0.68	0.372	0.9
Dilated cardiomyopathy	kynurenine	1.0161	0.8402	1.2289	0.866	1.0263	0.9342	1.1276	0.584	1.0284	0.9342	1.1321	0.573	1.004	0.8685	1.1607	0.954	1.0263	0.9342	1.1276	0.587	0.902	0.379	0.58
Dilated cardiomyopathy	phenylalanine	0.9666	0.8781	1.064	0.495	0.9763	0.9062	1.0518	0.534	0.9753	0.9106	1.0446	0.47	0.9389	0.848	1.0397	0.229	0.9763	0.9062	1.0518	0.538	0.741	0.166	0.52
Dilated cardiomyopathy	propionic acid	0.9343	0.5355	1.6301	0.814	1.0305	0.8454	1.256	0.766	1.0315	0.8429	1.2622	0.761	1.08	0.8225	1.4183	0.576	1.0305	0.8689	1.222	0.734	0.717	0.75	0.95
Dilated cardiomyopathy	serotonin	1.0202	0.9195	1.1319	0.706	0.995	0.9254	1.0699	0.891	0.995	0.9254	1.0699	0.89	1.0151	0.9096	1.1329	0.781	0.995	0.9327	1.0615	0.881	0.508	0.757	0.7
Dilated cardiomyopathy	trimethylamine_N_oxide	1.1688	0.9202	1.4846	0.206	0.9446	0.8481	1.0521	0.299	0.9427	0.8464	1.05	0.284	1.0618	0.9077	1.2421	0.452	0.9446	0.8481	1.0521	0.304	0.056	0.277	0.96
Dilated cardiomyopathy	tryptophan	0.8146	0.5241	1.2662	0.37	0.7977	0.6766	0.9405	0.007	0.7961	0.6713	0.9441	0.009	0.8454	0.6656	1.0737	0.17	0.7977	0.6982	0.9114	0.002	0.919	0.91	0.93
Valvular heart disease	beta_hydroxybutyric acid	1.009	0.9703	1.0494	0.66	1.003	0.9816	1.0249	0.758	1.003	0.9855	1.0209	0.702	1.006	0.9807	1.032	0.615	1.003	0.9816	1.0249	0.761	0.741	0.066	0.79
Valvular heart disease	betaine	0.998	0.9767	1.0198	0.82	1.002	0.9883	1.0158	0.766	1.002	0.9883	1.0158	0.77	0.998	0.9767	1.0198	0.801	1.002	0.9883	1.0158	0.767	0.608	0.458	0.8
Valvular heart disease	carnitine	0.99	0.9595	1.0216	0.541	1.003	0.9874	1.0189	0.638	1.004	0.9884	1.0199	0.634	1.003	0.9778	1.0289	0.791	1.003	0.9893	1.0169	0.59	0.328	0.831	0.73
Valvular heart disease	choline	1	0.9429	1.0606	0.998	0.9863	0.9634	1.0098	0.28	0.9858	0.9648	1.0073	0.22	0.9784	0.9465	1.0113	0.196	0.9871	0.9641	1.0106	0.289	0.625	0.161	0.9
Valvular heart disease	glutamate	0.992	0.969	1.0156	0.522	1.0026	0.9868	1.0186	0.745	1.0027	0.9865	1.0191	0.741	1.002	0.9635	1.0421	0.92	1.0026	0.987	1.0184	0.745	0.268	0.492	0.85
Valvular heart disease	kynurenine
Valvular heart disease	phenylalanine	1.0083	0.9772	1.0405	0.617	1.0202	1.0043	1.0363	0.014	1.0202	1.0043	1.0363	0.017	1.0121	0.9885	1.0362	0.336	1.0202	1.0063	1.0343	0.014	0.403	0.644	0.78
Valvular heart disease	trimethylamine_N_oxide	0.9881	0.9746	1.0017	0.105	0.996	0.9863	1.0058	0.451	0.996	0.9865	1.0056	0.38	0.991	0.9766	1.0057	0.231	0.9958	0.9861	1.0056	0.454	0.114	0.061	0.63
Valvular heart disease	propionic acid	1.0212	0.9648	1.0809	0.483	1.0002	0.9731	1.028	0.987	1.0002	0.9789	1.022	0.983	0.9835	0.9513	1.0169	0.337	1.0002	0.9731	1.028	0.987	0.43	0.035	0.61
Valvular heart disease	serotonin	0.9851	0.9622	1.0086	0.193	0.9962	0.9826	1.01	0.589	0.9961	0.9825	1.0099	0.571	0.9937	0.9725	1.0154	0.565	0.9962	0.9826	1.01	0.952	0.223	0.364	0.87
Valvular heart disease	tryptophan	1.0025	0.9508	1.057	0.372	1.0151	0.9935	1.0372	0.157	1.0161	0.9945	1.0383	0.152	1.0222	0.9926	1.0527	0.158	1.0151	0.9974	1.0332	0.116	0.715	0.821	0.56
Valvular heart disease	tyrosine	1.0001	0.9884	1.0119	0.978	1.0012	0.9914	1.0111	0.799	1.001	0.9932	1.0089	0.793	1.001	0.9893	1.0128	0.839	1.0012	0.9914	1.0111	0.8	0.774	0.389	0.8

## Sheet: Table S3
Table S3 Comparison between Inverse variance weighted fixed effects model and random effects model
Outcome	Exposure	Inverse variance weighted (random effects model)				Inverse variance weighted (fixed effects model)
		OR	ci	CL	P	OR	ci	CL	P
Heart failure	serotonin	1.002	0.9883	1.0158	0.768	1.002	0.9922	1.0119	0.716
Atrial fibrillation	propionic acid	0.9996	0.9821	1.0174	0.961	0.9996	0.986	1.0134	0.95
Atrial fibrillation	tryptophan	1.004	0.9865	1.0219	0.961	1.0004	0.9868	1.0142	0.952
Atrial fibrillation	choline	0.999	0.9835	1.0148	0.839	0.999	0.9796	1.0188	0.879
Coronary heart disease	betaine	0.999	0.9893	1.0088	0.811	0.999	0.9912	1.0069	0.777
Coronary heart disease	kynurenine	0.999	0.9835	1.0148	0.878	0.999	0.9893	1.0088	0.797
Coronary heart disease	propionic acid	0.994	0.9747	1.0137	0.533	0.994	0.9805	1.0077	0.396
Diabetes	beta_hydroxybutyric acid	1.002	0.9768	1.0279	0.868	1.002	0.9826	1.0218	0.824
Diabetes	betaine	1.0058	0.9824	1.0298	0.499	1.0058	0.9902	1.0217	0.348
Diabetes	glutamate	1.001	0.972	1.0309	0.866	1.001	0.9796	1.0228	0.871
Diabetes	kynurenine	0.9996	0.9821	1.0174	0.961	0.996	0.9824	1.0098	0.949
Diabetes	propionic acid	1.001	0.9701	1.0329	0.925	1.001	0.9796	1.0228	0.893
Diabetes	tyrosine	0.9999	0.9901	1.0097	0.981	0.9999	0.9921	1.0078	0.975
Systolic pressure	beta_hydroxybutyric acid	1.0222	0.9396	1.1121	0.6	1.0222	0.9601	1.0884	0.487
Systolic pressure	betaine	0.997	0.9364	1.0615	0.918	0.997	0.9549	1.0409	0.882
Systolic pressure	carnitine	1.0182	0.9395	1.1034	0.65	1.0182	0.9657	1.0735	0.504
Systolic pressure	choline	0.9685	0.8972	1.0454	0.412	0.9704	0.9186	1.0252	0.248
Systolic pressure	kynurenine	0.9782	0.9134	1.0477	0.519	0.9782	0.9351	1.0233	0.333
Systolic pressure	phenylalanine	1.0672	0.934	1.2193	0.339	1.0672	1.0042	1.134	0.039
Systolic pressure	propionic acid	1.006	0.8668	1.1676	0.933	1.006	0.943	1.0732	0.849
Systolic pressure	serotonin	0.938	0.881	0.9987	0.044	0.938	0.8967	0.9813	0.005
Systolic pressure	trimethylamine_N_oxide	1.0714	1.0103	1.1363	0.02	1.0398	0.6612	1.6352	0.069
Systolic pressure	tryptophan	1.148	1.0367	1.2711	0.0087	1.1491	1.075	1.2283	0.001
Systolic pressure	tyrosine	1.001	0.9475	1.0575	0.968	1.001	0.9701	1.0329	0.945
Diastolic pressure	beta_hydroxybutyric acid	1.0408	0.9872	1.0974	0.142	1.0408	1.0047	1.0782	0.033
Diastolic pressure	betaine	0.997	0.9624	1.0328	0.788	0.997	0.9738	1.0207	0.789
Diastolic pressure	choline	0.991	0.9403	1.0445	0.728	0.993	0.9455	1.0429	0.766
Diastolic pressure	kynurenine	1.001	0.9625	1.041	0.95	1.001	0.9758	1.0268	0.925
Diastolic pressure	phenylalanine	1.001	0.9625	1.041	0.95	1.001	0.9758	1.0268	0.925
Diastolic pressure	propionic acid	1.0315	0.95	1.12	0.462	1.0315	0.9938	1.0706	0.107
Diastolic pressure	serotonin	0.9782	0.9499	1.0074	0.159	0.9782	0.9536	1.0035	0.086
Diastolic pressure	trimethylamine_N_oxide	1.0001	0.9673	1.034	0.993	1.0001	0.9749	1.0259	0.99
Diastolic pressure	tryptophan	1.0693	1.0063	1.1363	0.029	1.0693	1.0302	1.1099	0.001
Diastolic pressure	tyrosine	1.006	0.975	1.0381	0.68	1.006	0.9884	1.0239	0.475
Valvular heart disease	propionic acid	1.0002	0.9731	1.028	0.987	1.0002	0.9789	1.022	0.984

## Sheet: Table S4
Table S4. MR analysis ofgut Microbiota and heart failure and its risk factors
Outcome	Exposure	MR Egger				Inverse variance weighted				Maximum likelihood				Weighted median				MR-PRESSO				Pleiotropy	heterogeneity	Power
		OR	ci	CL	P	OR	ci	CL	P	OR	ci	CL	P	OR	ci	CL	P	OR	ci	CL	P	P	P
Valvular heart disease	Shigella	0.99104	0.964216	1.01861	0.41	0.998401	0.982676	1.01438	0.839	0.998301	0.982558	1.0143	0.832	0.986492	0.961674	1.01195	0.296	0.998401	0.982676	1.01438	0.84	0.331	0.294	0.99
Valvular heart disease	Campylobacter	0.957911	0.722354	1.27028	0.764	0.956954	0.844137	1.08485	0.486	0.954946	0.840717	1.0847	0.483	0.900325	0.756207	1.07191	0.239	0.956954	0.270836	3.38123	0.489	0.992	0.451	1
Valvular heart disease	Candida	1.02429	0.9	1.16574	0.712	0.972388	0.942367	1.00337	0.089	0.972388	0.940522	1.00533	0.095	0.971416	0.930419	1.01422	0.195	0.972388	0.942367	1.00337	0.083	0.413	0.621	0.98
Myocarditis	Shigella	1.93093	1.22782	3.03667	0.017	1.38127	1.04365	1.82811	0.024	1.39375	1.05102	1.84825	0.021	1.6603	1.11968	2.46197	0.011	1.38127	1.06222	1.79614	0.035	0.094	0.56	1
Myocarditis	Candida	0.207837	0.00468401	9.22207	0.462	0.727603	0.385567	1.37306	0.327	0.720363	0.376529	1.37817	0.322	0.795329	0.354687	1.7834	0.578	0.727603	0.419471	1.26208	0.308	0.547	0.586	1
Hypertrophic cardiomyopathy	Candida	3.1772	1.35978	7.42372	0.01	0.988072	0.752436	1.2975	0.929	0.987084	0.762068	1.27854	0.921	0.987084	0.762068	1.27854	0.921	0.988072	0.770343	1.26734	0.923	0.006	0.178	0.6
Hypertrophic cardiomyopathy	Shigella	1.01005	0.841743	1.21201	0.911	1.13315	1.00349	1.27956	0.045	1.13655	1.00256	1.28845	0.045	1.21046	1.00284	1.46106	0.046	1.13315	1.01337	1.26709	0.032	0.104	0.833	1
Hypertrophic cardiomyopathy	Campylobacter	0.280832	0.00594431	13.2675	0.522	0.447983	0.123115	1.6301	0.222	0.423585	0.129406	1.38652	0.155	0.567792	0.0933724	3.45271	0.538	0.447983	0.123115	1.6301	0.231	0.802	0.123	1
Dilated cardiomyopathy	Shigella	1.03769	0.871587	1.23546	0.675	1.05022	0.935532	1.17897	0.405	1.05127	0.932804	1.18478	0.405	1.06184	0.883168	1.27665	0.522	1.05022	0.937367	1.17666	0.397	0.856	0.594	0.96
Dilated cardiomyopathy	Campylobacter	1.07681	0.043606	26.5907	0.651	0.668312	0.224751	1.98727	0.468	0.66034	0.217334	2.00636	0.464	0.558221	0.118671	2.62584	0.464	0.668312	0.232822	1.91838	0.458	0.46	0.576	1
Dilated cardiomyopathy	Candida	1.09417	0.445891	2.685	0.648	1.21774	0.934634	1.58661	0.146	1.22753	0.957031	1.57447	0.106	1.10076	0.754063	1.60686	0.619	1.21774	0.934634	1.58661	0.153	0.807	0.134	1
Heart failure	Candida	1.02061	0.919909	1.13233	0.7	0.99005	0.965142	1.0156	0.422	0.98906	0.964177	1.01459	0.428	0.996008	0.959599	1.0338	0.809	0.99005	0.965142	1.0156	0.42	0.851	0.521	1
Heart failure	Shigella	0.993789	0.978328	1.00949	0.448	0.993024	0.981415	1.00477	0.214	0.992032	0.982357	1.0018	0.17	0.992032	0.982357	1.0018	0.104	0.993024	0.981415	1.00477	0.218	0.777	0.185	0.84
Heart failure	Campylobacter	1.30866	1.03235	1.65891	0.039	1.01207	0.906867	1.12948	0.824	1.01308	0.913127	1.12398	0.806	1.05971	0.911266	1.23235	0.447	1.01207	0.906867	1.12948	0.825	0.021	0.1159	0.6
Atrial fibrillation	Campylobacter	0.983144	0.794025	1.21731	0.872	1.01613	0.921272	1.12075	0.735	1.01715	0.931276	1.11093	0.695	0.97531	0.856963	1.11	0.705	1.01613	0.921272	1.12075	0.737	0.723	0.059	0.55
Atrial fibrillation	Candida	1.03769	0.933476	1.15355	0.495	0.992528	0.967558	1.01814	0.586	0.993024	0.971844	1.01467	0.517	0.98906	0.956648	1.02257	0.487	0.993024	0.968042	1.01865	0.588	0.397	0.01	0.74
Atrial fibrillation	Shigella	0.994018	0.980473	1.00775	0.35	0.993024	0.98334	1.0028	0.161	0.991338	0.98167	1.0011	0.111	0.996008	0.980512	1.01175	0.585	0.993024	0.98334	1.0028	0.164	0.826	0.031	0.65
Coronary heart disease	Campylobacter	0.931462	0.770188	1.12651	0.465	0.995012	0.911011	1.08676	0.901	0.995012	0.909227	1.08889	0.9	0.950279	0.833335	1.08363	0.443	0.995012	0.911011	1.08676	0.901	0.446	0.426	1
Coronary heart disease	Candida	1.01816	0.910538	1.13851	0.755	1.01715	0.989614	1.04544	0.25	1.01715	0.993501	1.04135	0.151	1.01005	0.97695	1.04427	0.559	1.01715	0.989614	1.04544	0.255	0.987	0.002	0.6
Coronary heart disease	Shigella	0.995012	0.98338	1.00678	0.407	0.998002	0.990208	1.00586	0.589	0.998002	0.990208	1.00586	0.566	0.999	0.985388	1.0128	0.943	0.998002	0.990208	1.00586	0.59	0.504	0.246	0.98
Diastolic pressure	Campylobacter	0.928672	0.466751	1.84773	0.932	1.07896	0.790065	1.4735	0.63	1.08546	0.852928	1.38138	0.503	1.0202	0.731104	1.42362	0.902	1.07896	0.790065	1.4735	0.632	0.63	0.000219098	1
Diastolic pressure	Candida	0.745276	0.463792	1.1976	0.229	0.998002	0.883804	1.12696	0.963	0.997004	0.93273	1.06571	0.922	0.997004	0.93273	1.06571	0.922	0.998002	0.883804	1.12696	0.963	0.024	0.0001	0.56
Diastolic pressure	Shigella	0.987084	0.919836	1.05925	0.703	0.970446	0.927669	1.01519	0.195	0.969476	0.937705	1.00232	0.064	1.00702	0.87792	1.15512	0.7779	0.970446	0.927669	1.01519	0.198	0.534	0.0001	0.98
Systolic pressure	Campylobacter	0.913931	0.289234	2.88787	0.878	1.35391	0.808576	2.26705	0.249	1.36615	0.899892	2.074	0.43	1.65202	0.917594	2.97427	0.094	1.35391	0.808576	2.26705	0.254	0.455	0.002	1
Systolic pressure	Candida	0.543894	0.227811	1.29854	0.176	1.06503	0.848437	1.33691	0.588	1.07788	0.956418	1.21478	0.216	0.947432	0.795774	1.12799	0.538	1.06503	0.959944	1.18161	0.234	0.123	0.0001	1
Systolic pressure	Shigella	0.981179	0.285418	3.37299	0.765	0.963676	0.889265	1.04431	0.372	0.963676	0.912215	1.01804	0.193	0.942707	0.85303	1.04181	0.249	0.963676	0.889265	1.04431	0.374	0.705	0.0001	1
Chronic kidney disease	Campylobacter	0.865022	0.186799	4.00571	0.854	1.24732	0.8748	1.77848	0.221	1.25986	0.876692	1.81049	0.212	1.71258	1.04917	2.79547	0.031	1.24732	0.907992	1.71347	0.188	0.635	0.703	1
Chronic kidney disease	Candida	0.93426	0.719873	1.21249	0.609	1.07144	1.00433	1.14303	0.039	1.07251	1.00337	1.14642	0.04	1.07251	0.980042	1.1737	0.124	1.07144	1.00433	1.14303	0.046	0.291	0.446	1
Chronic kidney disease	Shigella	0.96464	0.916714	1.01507	0.185	1.00501	0.972077	1.03906	0.753	1.00602	0.974959	1.03807	-0.023	1.02634	0.49601	2.1237	0.005	1.01715	0.826331	1.25202	0.106	0.049	0.031	0.6
Diabetes	Shigella	1.02737	0.96491	1.09387	0.403	1.00602	0.974959	1.03807	0.561	1.00602	0.98456	1.02794	0.561	1.00702	0.975934	1.03911	0.675	1.00602	0.974959	1.03807	0.694	0.459	0.0001	0.72
Diabetes	Candida	0.97531	0.793898	1.19818	0.806	0.999	0.951229	1.04917	0.964	0.999	0.966262	1.03285	0.946	0.988072	0.940823	1.03769	0.637	0.999	0.951229	1.04917	0.964	0.808	0.0001	0.52
Diabetes	Campylobacter	0.87197	0.484325	1.56988	0.651	0.916677	0.749102	1.12174	0.397	0.916677	0.78211	1.0744	0.281	1.01613	0.803161	1.28557	0.891	0.916677	0.749102	1.12174	0.406	0.432	0.00873172	1
Myocardial infarction	Campylobacter	0.897628	0.670293	1.20206	0.472	1.05971	0.925668	1.21317	0.398	1.06078	0.924779	1.21677	0.397	1.06078	0.924779	1.21677	0.397	1.05971	0.955157	1.17572	0.279	0.214	0.992	1
Myocardial infarction	Candida	0.885148	0.777742	1.00739	0.069	0.994018	0.95956	1.02971	0.72	0.994018	0.95956	1.02971	0.0712	0.993024	0.943688	1.04494	0.789	0.994018	0.95956	1.02971	0.721	0.073	0.402	0.82
Myocardial infarction	Shigella	1.01613	0.994455	1.03827	0.155	1.00501	0.989377	1.0209	0.513	1.00501	0.989377	1.0209	0.459	1.0009	0.977634	1.02472	0.45	1.00501	0.989377	1.0209	0.515	0.159	0.078	0.98

## Sheet: Table S5
table S5: MR-PRESSO estimates between gut Microbiota and heart failure and its risk factors
Outcome	Exposure	Raw estimates			Number of SNP loci removed	Outlier corrected estimates
		B	SE	P		B	SE	P
Coronary heart disease	Candida	0.017	0.014	0.255	1	0.01	0.013	0.444
Diastolic pressure	Campylobacter	0.076	0.159	0.632	2	-0.09	0.13	0.489
Diastolic pressure	Candida	-0.002	0.062	0.963	5	-0.041	0.046	0.383
Diastolic pressure	Shigella	-0.03	0.023	0.198	2	-0.029	0.019	0.136
Systolic pressure	Campylobacter	0.303	0.263	0.254	3	0.173	0.202	0.396
Systolic pressure	Candida	0.063	0.053	0.234	5	-0.072	0.081	0.38
Systolic pressure	Shigella	-0.037	0.041	0.374	2	-0.037	0.035	0.292
Diabetes	Shigella	0.006	0.016	0.694	4	0.002	0.012	0.873
Diabetes	Candida	-0.001	0.025	0.964	4	-0.026	0.018	0.177
Diabetes	Campylobacter	-0.087	0.103	0.406	1	-0.036	0.094	0.701

## Sheet: Table S6
Table S6: Comparison between Inverse variance weighted fixed effects model and random effects model in gut Microbiota and heart failure and its risk factors
Outcome	Exposure	Inverse variance weighted (random effects model)				Inverse variance weighted (fixed effects model)
		OR	ci	CL	P	OR	ci	CL	P
Atrial fibrillation	Candida	0.992528	0.967558	1.01814	0.586	0.993024	0.971844	1.01467	0.506
Atrial fibrillation	Shigella	0.993024	0.98334	1.0028	0.161	0.993024	0.98527	1.00084	0.11
Coronary heart disease	Candida	1.01715	0.989614	1.04544	0.25	1.01715	0.99545	1.03931	0.143
Diastolic pressure	Campylobacter	1.07896	0.790065	1.4735	0.63	1.07896	0.859538	1.3544	0.511
Diastolic pressure	Candida	0.998002	0.883804	1.12696	0.963	0.955997	0.865057	1.0565	0.371
Diastolic pressure	Shigella	0.970446	0.927669	1.01519	0.195	0.970446	0.94233	0.9994	0.052
Systolic pressure	Campylobacter	1.35391	0.808576	2.26705	0.249	1.35391	0.907701	2.01948	0.137
Systolic pressure	Candida	1.06503	0.848437	1.33691	0.588	1.06503	0.959944	1.18161	0.234
Systolic pressure	Shigella	0.963676	0.889265	1.04431	0.372	0.963676	0.914004	1.01605	0.176
Chronic kidney disease	Shigella	1.00501	0.972077	1.03906	0.753	1.01511	0.249974	4.12225	0.751
Diabetes	Shigella	1.00602	0.974959	1.03807	0.561	1.00602	0.986492	1.02593	0.549
Diabetes	Candida	0.999	0.951229	1.04917	0.964	0.999	0.968158	1.03083	0.942
Diabetes	Campylobacter	0.916677	0.749102	1.12174	0.397	0.916677	0.789812	1.06392	0.251

## Sheet: Table S7
Table 7: SNPs were associated with the known confounding
Exposure	Chr	Pos	SNP	Effect_allele	Other_allele	Beta	Eaf	Se	P-value	Confounding factors
Trimethylamine_N_oxide	2	55210605	rs17418675	T	C	0.155799	0.341383	0.0351107	9.11e-06	Obesity
Trimethylamine_N_oxide	13	79584394	rs4884119	A	G	-0.209305	0.128698	0.0499962	2.83e-05	Dyslipidemia
Betaine	10	103939305	rs10883712	T	G	0.159156	0.403856	0.0345198	4.02e-06	Obesity
Betaine	4	7621163	rs16840689	C	T	0.329999	0.067114	0.0796003	3.39e-05	Obesity
Betaine	7	72877166	rs2074755	T	C	-0.216432	0.119373	0.0524745	3.72e-05	Dyslipidemia
Beta_hydroxybutyric acid	2	18038680	rs11898180	C	G	0.199674	0.377418	0.0450052	9.14e-06	Diabetes
Tryptophan	7	129756523	rs17641278	C	T	-0.322803	0.0831479	0.0748861	1.63e-05	Dyslipidemia
Tryptophan	5	42843103	rs6882786	G	A	-0.169389	0.223632	0.0403192	2.66e-05	Obesity
